# Supplementary material for: Is There an Immune Effect of Exercise in Patients with Breast Cancer? A Systematic Review and Meta-Analysis
Source: Cancers (Basel). 2026 Feb 13;18(4):621. doi: 10.3390/cancers18040621 (PMC12938651; doi:10.3390/cancers18040621)
Supplement: Supplementary file 1 [file cancers-18-00621-s001.zip]

Archive with 4 entries (4 files):
- Supplementary material S1.pdf
- Supplementary material S2.xlsx
- Supplementary material S3.pdf
- Supplementary material S4.pdf
