# Supplementary material for: Is There an Immune Effect of Exercise in Patients with Breast Cancer? A Systematic Review and Meta-Analysis
Source: Cancers (Basel). 2026 Feb 13;18(4):621. doi: 10.3390/cancers18040621 (PMC12938651; doi:10.3390/cancers18040621)
Supplement: Supplementary file 1 [file cancers-18-00621-s001.zip › Supplementary material S2.xlsx]

## Sheet: S2
Supplementary Material S2. List of included and excluded studies.
Number	PMID	DOI	Title	Included	Eliminated after reading title and abstract	After full text: no RCT	After full text: no patients with breast cancer or BCS	After full text: no exercise intervention	After full text: no control group or other exercise comparison	After full text: no immune system (outcome)
1	29305709	10.1007/s00432-017-2573-5	Influence of physical activity on the immune system in breast cancer patients during chemotherapy	1
2	41351700	10.1007/s00520-025-10230-4	Effects of different intensity of resistance exercise on shoulder function and immune function in young and middle-aged postoperative breast cancer patients: a randomized control trial	1
3	26820653	10.1007/s10549-016-3688-0	The effect of resistance training on markers of immune function and inflammation in previously sedentary women recovering from breast cancer: a randomized controlled trial	1
4	36933050	10.1007/s10549-023-06868-5	The effects of exercise and diet on oxidative stress and telomere length in breast cancer survivors	1
5	40510180	10.1016/j.bbih.2025.101021	Exploring the effects of exercise on immune cell function and tumour infiltration in patients with breast cancer receiving neoadjuvant chemotherapy - a feasibility trial	1
6	32825979	10.1016/j.jbmt.2020.01.001	Effect of aerobic exercise on immunoglobulins and anemia after chemotherapy in breast cancer patients	1
7	32599641	10.1055/a-1147-1513	Concurrent Exercise Interventions in Breast Cancer Survivors with Cancer-related Fatigue	1
8	7558532	10.1055/s-2007-973015	Moderate exercise training and natural killer cell cytotoxic activity in breast cancer patients	1
9	15772062	10.1152/japplphysiol.00566.2004	Randomized controlled trial of exercise and blood immune function in postmenopausal breast cancer survivors	1
10	31018921	10.1158/1078-0432.CCR-18-3143	Impact of a Pre-Operative Exercise Intervention on Breast Cancer Proliferation and Gene Expression: Results from the Pre-Operative Health and Body (PreHAB) Study	1
11	40788186	10.1158/1078-0432.CCR-25-0416	Effects of Supervised Exercise during Neoadjuvant Chemotherapy on Tumor Response in Patients with Breast Cancer (Neo-train): A Randomized Controlled Trial	1
12	32819304	10.1186/s12885-020-07295-1	The impact of high-intensity interval training exercise on breast cancer survivors: a pilot study to explore fitness, cardiac regulation and biomarkers of the stress systems	1
13	32910094	10.1249/MSS.0000000000002490	Inflammation Mediates Exercise Effects on Fatigue in Patients with Breast Cancer	1
14	31391297	10.1634/theoncologist.2019-0262	Effects of Exercise on Chemotherapy Completion and Hospitalization Rates: The OptiTrain Breast Cancer Trial	1
15	480	10.23736/S0025-7826.18.03244-1	Influence of an exercise program on blood immune function in women with breast cancer	1
16	37252426	10.3389/fspor.2023.1163182	The effects of exercise training for eight weeks on immune cell characteristics among breast cancer survivors	1
17	35564858	10.3390/ijerph19095463	Impact of High-Intensity Circuit Resistance Exercise on Physical Fitness, Inflammation, and Immune Cells in Female Breast Cancer Survivors: A Randomized Control Trial	1
18	1096	10.3390/jfmk3010009	The effect of resistance training on telomere length in women recovering from breast cancer	1
19	21829279	10.4103/0973-6131.36789	Influence of yoga on mood states, distress, quality of life and immune outcomes in early stage breast cancer patients undergoing surgery					1
20	16286849	10.1249/01.mss.0000175857.84936.1a	Exercise and lymphocyte activation following chemotherapy for breast cancer			1
21	22976388	10.1097/CEJ.0b013e3283592cbb	The influence of physical activity on the profile of immune response cells and cytokine synthesis in mice with experimental breast tumors induced by 7,12-dimethylbenzanthracene		1
22	31402874	10.3389/fphys.2019.00959	No Evidence for Effect of Exercise on Transcriptome of NK Cells in Breast Cancer Patients Undergoing Adjuvant Therapy: Results From a Pilot Study			1
23	7733630	1	Exercise, cancer and the immune response of monocytes		1
24	16053036	2	Obesity and cancer: the risks, science, and potential management strategies		1
25	16334153	3	Coping and defending as risk factors for breast cancer in patients with breast disease; a prospective case-control study in Kuopio, Finland		1
26	22876727	4	Exercise, physical activity and breast cancer: the role of tumor-associated macrophages		1
27	25360210	5	Exercise training and immune crosstalk in breast cancer microenvironment: exploring the paradigms of exercise-induced immune modulation and exercise-induced myokines		1
28	29461968	6	The Role of Exercise and Hyperlipidaemia in Breast Cancer Progression		1
29	28230531	7	Exercise induced alterations in NK-cell cytotoxicity - methodological issues and future perspectives		1
30	2	8	The Effects of Combined exercise training for breast cancer survivors in lipid profiles and Lymphocyte subsets		1
31	3	9	The first pilot study on characteristics and life style patterns of Kuwaiti breast cancer patients		1
32	4	10	Influence of a regular aerobic exercise on body composition and immune cell in breast cancer patients undergoing surgery		1
33	5	11	The impact of acute aerobic exercise on natural killer cell, catecholamine, and cortisol responses in breast cancer survivors		1
34	8074446	12	INFLUENCE OF A MODERATE EXERCISE TRAINING ON NATURAL-KILLER CYTOTOXICITY AND PERSONALITY-TRAITS IN CANCER-PATIENTS		1
35	6	13	Effect of resistance training on natural killer cell activity in women treated for breast cancer treatment : Findings from a randomised controlled trial		1
36	7	14	Exercise and Cancer		1
37	8	15	Effect of Exercise Training on Circulating Cancer-Associated Immune Cells in Breast Cancer Patients		1
38	9	16	Effects of an Acute Bout of Resistance Training on Leukocyte and Leukocyte Subset Response in Breast Cancer Survivors		1
39	10	17	Mechanisms underlying the protective effect of exercise and weight maintenance on metastatic progression in breast cancer		1
40	11	18	Mechanisms underlying the protective effect of exercise and weight maintenance on metastatic progression in breast cancer		1
41	12	19	Dosage parameters of strength training in rehabilitation of breast cancer patients and survivors: systematic review		1
42	13	21	Effects of Exercise Therapy on Natural Killer Cell Cytotoxic Activity in Breast Cancer Patients after Curative Surgery		1
43	14	22	The Effect Of Acute Exercise And Hypoxia On Natural Killer Cell Cytotoxic Function Against Tumors Expressing Different Levels Of Major Histocompatibility Complex (mhc) Molecules		1
44	23977724	23	Effects of Exercise on Immune Function in Patients with Cancer: a Systematic Review		1
45	15	25	Moderate Intensity Acute Aerobic Exercise Effect on Natural Killer Cell Counts in Breast Cancer Survivors		1
46	16	26	The Role of Exercise and Hyperlipidaemia in Breast Cancer Progression		1
47	17	27	Aerobic exercise training effects on physical function, fatigue and mood, immune status, and oxidative stress in subjects undergoing radiation treatment for breast cancer		1
48	18	28	Changes of epigenetic modifications in natural killer cells of breast cancer patients in follow-up care by enhanced physical activity		1
49	19	30	Effect of exercise training on natural killer cell cytotoxic activity in postmenopausal breast cancer survivors: Results from the REHAB (Rehabilitation Exercise for Health After Breast Cancer) randomized controlled trial		1
50	20	31	The Effect of a Single 30-Minute Bout of Moderate Intensity Intermittent Exercise on the Inflammatory Response in Breast Cancer Survivors		1
51	21	32	A Literature Study on the Effect of Yoga Training Procedure on Breast Cancer Patients		1
52	22	33	Utilizing interleukin-15 to target tumor microenvironment and muscle fatigue during cancer		1
53	23	34	Feasibility Of Immune Response Evaluation In Tumor Biopsies In An Exercise Oncology Trial During Neo-adjuvant Chemotherapy		1
54	24	35	Influence of strength and endurance training on the immune system in breast cancer patients during chemotherapy		1
55	25	36	Comparative study of the application of high-quality nursing care and routine nursing care in postoperative rehabilitation of breast cancer patients		1
56	33965896	38	Exercise training effects on natural killer cells: a preliminary proteomics and systems biology approach		1
57	26	39	Research on the effect of nutritional support and meridian massage on the breast cancer patient's immune function		1
58	26676894	41	Exercise in Regulation of Inflammation-Immune Axis Function in Cancer Initiation and Progression		1
59	27	43	What is the role of physical activity in the prevention, therapy and rehabilitation of neoplastic diseases?		1
60	28	44	Physical activity benefits after breast cancer: exploring cytokine mechanisms		1
61	29	45	Physical activity benefits after breast cancer: exploring cytokine mechanisms		1
62	30	46	Immune Response to Acute Exercise in Breast Cancer Survivors: A Comparison to Healthy Women		1
63	31	47	The effects of limb functional exercises combined with Chinese medicine acupoint massage on the gastrointestinal and immune functions of elderly bedridden patients		1
64	32	48	MONOCYTE FUNCTION FOLLOWING ACUTE EXERCISE IN BREAST CANCER SURVIVORS BEFORE AND AFTER EXERCISE TRAINING		1
65	33	49	Natural killer cell cytolytic activity and fatigue levels in breast cancer survivors		1
66	34	50	T-cell Response To Exercise Training Among Women At Heightened Risk Of Breast Cancer.		1
67	35	51	Exercise training boosts CTL infiltration and sensitizes tumors to immune checkpoint blockade.		1
68	37	53	Physical activity and cancer incidence: Breast cancer		1
69	38	54	Tumor Immune Contexture and Breast Cancer Disparities: A Multi-Disciplinary Study in Women of African and European Ancestry		1
70	39	55	Tumor Immune Contexture and Breast Cancer Disparities: A Multi-Disciplinary Study in Women of African and European Ancestry		1
71	40	56	Tumor Immune Contexture and Breast Cancer Disparities: A Multi-Disciplinary Study in Women of African and European Ancestry		1
72	41	57	Linking lifestyles with tumor immune profiles to identify strategies for improving breast cancer outcomes		1
73	42	58	Tumor Immune Contexture and Breast Cancer Disparities: A Multi-Disciplinary Study in Women of African and European Ancestry		1
74	43	59	Physical activity and stress in Hispanic breast cancer survivors		1
75	44	60	Taking AIM at Breast Cancer: Targeting Adiposity and Inflammation with Movement to Improve Prognosis in Breast Cancer Survivors		1
76	45	61	Physical activity and mammary cancer: physical activity and experimental mammary tumorigenesis		1
77	46	62	Physical function, quality of life and lymphocyte activation in breast cancer patients enrolled in an exercise intervention following chemotherapy		1
78	48	64	Benefits of exercise and immunotherapy in a murine model of human non-small-cell lung carcinoma		1
79	49	65	Utilizing interleukin-15 to target tumor microenvironment and muscle fatigue during cancer		1
80	50	67	Physical Activity and Breast Tumor Biology Among Breast Cancer Survivors		1
81	51	68	Acute Inflammatoru And Hormonal Response To Strength Training In Breast Cancer Survivors: A Preliminary Study		1
82	52	69	EXERCISE TO INCREASE CD4+ LYMPHOCYTES AFTER BREAST NEOPLASM CHEMOTHERAPY		1
83	53	70	EXERCISE TO INCREASE CD4+ LYMPHOCYTES AFTER BREAST NEOPLASM CHEMOTHERAPY		1
84	54	71	Mechanisms of exercise in the clinical response to neoadjuvant chemotherapy of breast cancer patients.		1
85	55	72	EXERCISE TO INCREASE CD4+ LYMPHOCYTES AFTER BREAST NEOPLASM CHEMOTHERAPY		1
86	56	73	Circadian and Melatonin Pathway Genes in Breast Cancer Risk		1
87	57	74	Obesity associated inflammation and postmenopausal breast cancer.		1
88	58	75	Circadian and Melatonin Pathway Genes in Breast Cancer Risk		1
89	59	76	PHYSICAL ACTIVITY IS ASSOCIATED WITH EXERCISE CAPACITY AMONG PATIENTS UNDERGOING CHEMOTHERAPY		1
90	60	77	BALANCE: BALANCE OF ENERGY IN CHEMOTHERAPY		1
91	61	78	Obesity associated inflammation and postmenopausal breast cancer.		1
92	62	79	Breast Cancer Survivors Exhibit Normal T-Cell Mobilization But Divergent Intracellular Cytokine Expression With Acute Exercise		1
93	63	80	Utilizing interleukin-15 to target tumor microenvironment and muscle fatigue during cancer		1
94	64	81	Obesity associated inflammation and postmenopausal breast cancer.		1
95	65	82	Obesity associated inflammation and postmenopausal breast cancer.		1
96	66	83	Effects of Upper Extremity Exercise Intervention on Immune Functions and Cortisol in Breast Cancer Patients		1
97	33190428	84	A HISTORICAL ACCOUNT OF THE ROLE OF EXERCISE IN THE PREVENTION AND TREATMENT OF CANCER-RELATED LYMPHEDEMA		1
98	67	85	The Physiological and Psychological Effects of Indoor Versus Outdoor Aerobic Exercise in Female Cancer Survivors: A Literature Review		1
99	68	86	Cancer prevention and treatment by activation of a brain-adipocyte axis		1
100	69	87	Cancer prevention and treatment by activation of a brain-adipocyte axis		1
101	70	88	Cancer prevention and treatment by activation of a brain-adipocyte axis		1
102	20032425	89	Immunological Similarities between Cancer and Chronic Fatigue Syndrome: The Common Link to Fatigue?		1
103	71	90	Moderate physical exercise and immune system modulation in patients with breast cancer treated with neoadjuvant chemotherapy		1
104	12081053	91	Factors associated with the development of arm lymphedema following breast cancer treatment: A match pair case-control study		1
105	72	92	Treating breast cancer by providing multiple treatments selected from rimonabant, calcitriol, recombinant Hepatitis B vaccine, performing a biopsy on a suspicious tissue, and monitoring the results of the recombinant vaccines		1
106	73	93	Health Behavior Changes among Survivors of Breast Cancer after Treatment Completion		1
107	74	94	Disparities in Chronic Stress, QOL, and Physical Activity among Black and White Breast Cancer Survivors		1
108	75	95	Disparities in Chronic Stress, QOL, and Physical Activity among Black and White Breast Cancer Survivors		1
109	76	96	Disparities in Chronic Stress, QOL, and Physical Activity among Black and White Breast Cancer Survivors		1
110	77	97	The impact of exercise training on the pathologic response and tumor immune microenvironment in breast cancer after neoadjuvant chemotherapy: An exploratory study.		1
111	78	98	Qigong Effects on Fatigue &Cognitive Function after Treatment for Breast Cancer		1
112	79	99	Disparities in Chronic Stress, QOL, and Physical Activity among Black and White Breast Cancer Survivors		1
113	11149375	100	Identifying and promoting the specific nutrition and physical activity needs of women aged 40 and over		1
114	80	101	Effects of Rehabilitation Program using Qigong Exercise for Breast Cancer Survivors of Community in B City		1
115	81	102	The influence of a supervised group exercise intervention combined with active lifestyle recommendations on breast cancer survivors' health, physical functioning, and quality of life indices: a randomized and controlled trial		1
116	82	103	Role of obesity and breast fat tissue inflammation in breast cancer promotion.		1
117	83	104	Role of obesity and breast fat tissue inflammation in breast cancer promotion.		1
118	84	105	Role of obesity and breast fat tissue inflammation in breast cancer promotion.		1
119	85	106	[YIA] CAN PHYSICAL ACTIVITY COUNTERACT CHANGES IN REDOX-STATUS BIOMARKERS DURING CHEMOTHERAPHY OF BREAST CANCER PATIENTS?		1
120	86	107	The Effect of Exercise Intensity on Chemotherapy Completion Rate in Early-Stage Breast Cancer Patients		1
121	87	108	Breast cancer health disparity:mammary fat tissue and tumor macrophages interpla		1
122	88	109	Breast cancer health disparity:mammary fat tissue and tumor macrophages interpla		1
123	89	110	Exercise for healthy aging		1
124	90	111	Obesity associated inflammation and postmenopausal breast cancer.		1
125	91	112	EFFECTS OF STRESS AND OPIOIDS ON THE IMMUNE SYSTEM AND ON NEOPLASIA (MORPHINE, NALOXONE-NALTREXONE, NATURAL KILLER CELLS, MAMMARY TUMOR, LEARNED HELPLESSNESS)		1
126	92	113	The effects of a specifically designed exercise intervention on blood cell counts of breast cancer patients undergoing selected chemotherapy		1
127	93	114	Examining Effects of a Physical Activity Intervention on Exercise Capacity and Cardiovascular Function Among Patients With Lymphoma and Breast Cancer Undergoing Treatment		1
128	94	115	Cancer prevention and treatment by activation of a brain-adipocyte axis		1
129	95	116	Disparities in Chronic Stress, QOL, and Physical Activity among Black and White Breast Cancer Survivors		1
130	96	117	Disparities in Chronic Stress, QOL, and Physical Activity among Black and White Breast Cancer Survivors		1
131	97	118	Disparities in Chronic Stress, QOL, and Physical Activity among Black and White Breast Cancer Survivors		1
132	98	119	Disparities in Chronic Stress, QOL, and Physical Activity among Black and White Breast Cancer Survivors		1
133	99	120	Cancer prevention and treatment by activation of a brain-adipocyte axis		1
134	100	121	The Impact Of High Intensity Interval Training On Fitness, Stress And Immunity In Breast Cancer Survivors		1
135	101	122	Obesity, related comorbidities, and breast cancer outcomes in African Americans		1
136	102	123	Obesity, related comorbidities, and breast cancer outcomes in African Americans		1
137	103	124	Obesity, related comorbidities, and breast cancer outcomes in African Americans		1
138	104	125	Obesity, related comorbidities, and breast cancer outcomes in African Americans		1
139	105	126	Obesity, related comorbidities, and breast cancer outcomes in African Americans		1
140	106	127	Cancro da Mama e Exercício FísicoBreast Cancer and Physical Exercise		1
141	107	128	Interventions Targeting Inflammation for Chemotherapy-Related Cognitive Problems		1
142	108	129	Evolutionary/Adaptive Factors in Breast Cancer in African-Americans		1
143	109	130	Evolutionary/Adaptive Factors in Breast Cancer in African-Americans		1
144	110	131	Evolutionary/Adaptive Factors in Breast Cancer in African-Americans		1
145	111	132	Evolutionary/Adaptive Factors in Breast Cancer in African-Americans		1
146	112	133	Evolutionary/Adaptive Factors in Breast Cancer in African-Americans		1
147	113	134	BODY ADIPOSITY, BODY FAT DISTRIBUTION, PHYSICAL ACTIVITY, DIET AND BREAST CANCER		1
148	114	135	Effect of exercise training on cardiorespiratory fitness, quality of life and objectively measured physical activity in patients undergoing anthracycline-based chemotherapy: the Caprice RCT		1
149	115	136	Comparing the Effect of Three Exercise Interventions on Pancreatic Tumor Growth in Mice Model		1
150	116	137	Obesity, related comorbidities, and breast cancer outcomes in African Americans		1
151	7872692	138	EXERCISE TRAINING AND MOUSE MAMMARY-TUMOR METASTASIS		1
152	117	139	The Use of Exercise to Increase CD4(+) T Lymphocytes Following Chemotherapy Treatment for Breast Cancer		1
153	118	140	Taking AIM at Breast Cancer: Targeting Adiposity and Inflammation with Movement to Improve Prognosis in Breast Cancer Survivors		1
154	119	141	Taking AIM at Breast Cancer: Targeting Adiposity and Inflammation with Movement to Improve Prognosis in Breast Cancer Survivors		1
155	120	142	Taking AIM at Breast Cancer: Targeting Adiposity and Inflammation with Movement to Improve Prognosis in Breast Cancer Survivors		1
156	121	143	Taking AIM at Breast Cancer: Targeting Adiposity and Inflammation with Movement to Improve Prognosis in Breast Cancer Survivors		1
157	123	145	Inflammation Pathways in Breast Cancer		1
158	124	146	Inflammation Pathways in Breast Cancer		1
159	125	147	BODY ADIPOSITY, BODY FAT DISTRIBUTION, PHYSICAL ACTIVITY, DIET AND BREAST CANCER		1
160	126	149	BODY ADIPOSITY, BODY FAT DISTRIBUTION, PHYSICAL ACTIVITY, DIET AND BREAST CANCER		1
161	127	150	Can Lifestyle Modify Fatigue in Breast Cancer Survivors?		1
162	128	151	Obesity, related comorbidities, and breast cancer outcomes in African Americans		1
163	129	152	Obesity, related comorbidities, and breast cancer outcomes in African Americans		1
164	130	153	Can Lifestyle Modify Fatigue in Breast Cancer Survivors?		1
165	131	154	Obesity, related comorbidities, and breast cancer outcomes in African Americans		1
166	132	155	Obesity, related comorbidities, and breast cancer outcomes in African Americans		1
167	133	156	Multimodal Prehabilitation Induces Anti-Tumour Immunity in Lung Cancer Patients		1
168	134	157	Mechanisms of breast cancer associated with obesity		1
169	135	158	Mechanisms of breast cancer associated with obesity		1
170	136	159	INFLUENCE OF BREAST CANCER BIOLOGY ON POSTTHERAPEUTIC IMPAIRMENT AND REHABILITATION		1
171	137	160	OUTDOOR RECREATION, PARKS AND OTHER GREEN ENVIRONMENTS: UNDERSTANDING HUMAN AND COMMUNITY BENEFITS AND MECHANISMS		1
172	138	161	Interventions Targeting Inflammation for Chemotherapy-Related Cognitive Problems		1
173	139	162	CLINICAL TRIAL: STRESS AND IMMUNITY BREAST CANCER PROJECT (EXTENSION STUDY)		1
174	140	163	CLINICAL TRIAL: STRESS AND IMMUNITY BREAST CANCER PROJECT (RECURRENCE)		1
175	141	164	Interventions Targeting Inflammation for Chemotherapy-Related Cognitive Problems		1
176	142	165	Mechanisms of breast cancer associated with obesity		1
177	143	166	Mechanisms of breast cancer associated with obesity		1
178	144	167	Mechanisms of breast cancer associated with obesity		1
179	145	168	Mechanisms of breast cancer associated with obesity		1
180	146	169	Behavioral Weight and Symptom Management for Breast Cancer Survivors and Partners		1
181	147	170	Behavioral Weight and Symptom Management for Breast Cancer Survivors and Partners		1
182	148	171	Behavioral Weight and Symptom Management for Breast Cancer Survivors and Partners		1
183	149	172	Behavioral Weight and Symptom Management for Breast Cancer Survivors and Partners		1
184	12917202	173	Effects of exercise training on fasting insulin, insulin resistance, insulin-like growth factors, and insulin-like growth factor binding proteins in postmenopausal breast cancer survivors: A randomized controlled trial							1
185	150	174	Lifestyle associated reactive metabolites and their negative impact on breast cancer risk		1
186	151	175	Lifestyle associated reactive metabolites and their negative impact on breast cancer risk		1
187	152	176	Lifestyle associated reactive metabolites and their negative impact on breast cancer risk		1
188	153	177	Lifestyle associated reactive metabolites and their negative impact on breast cancer risk		1
189	154	178	Obesity, body fat distribution, and breast cancer risk: is visceral fat the culprit after menopause?		1
190	155	179	Epidemiology of Breast Cancer Subtypes in African American Women: a Consortium		1
191	156	180	Epidemiology of Breast Cancer Subtypes in African American Women: a Consortium		1
192	157	181	Epidemiology of Breast Cancer Subtypes in African American Women: a Consortium		1
193	158	182	Epidemiology of Breast Cancer Subtypes in African American Women: a Consortium		1
194	159	183	Obesity, related comorbidities, and breast cancer outcomes in African Americans		1
195	160	184	Exercise and Lung Cancer		1
196	161	185	Innovative Approaches to Combat Triple-Negative Breast Cancer: Integrating Metabolic Modulation, Advanced Therapies, and Lifestyle Interventions		1
197	162	186	Association Between Systemic Inflammation And Skeletal Muscle Mass Following Exercise In Breast Cancer Survivors		1
198	163	187	Epidemiology of Breast Cancer Subtypes in African American Women: a Consortium		1
199	164	188	Biobehavioral Influences on Cancer: Perspectives from Psychoneuroimmunology		1
200	165	189	Biobehavioral Influences on Cancer: Perspectives from Psychoneuroimmunology		1
201	166	190	Biobehavioral Influences on Cancer: Perspectives from Psychoneuroimmunology		1
202	167	191	Hormone therapy use before diagnosis and breast cancer survival in the California teachers study.		1
203	168	192	Effect of Exercise on DNA Damage and Repair Capacity Among African American Breast Cancer Survivors.		1
204	169	193	Prospective, Longitudinal Assessment of Lymphedema-related Quality of Life for Locally Advanced Breast Cancer Patients: A Foundation for Needed Elements in a Lymphedema Screening Program		1
205	170	194	Effects Of Exercise On The Expansion Of Myeloid-derived Suppressor Cells		1
206	171	195	Nonlinear Optical Imaging to Evaluate Obesity Associated Health Risks		1
207	172	196	The Tumor Microenvironment and Lymphatic Remodeling in Postpartum Breast Cancer		1
208	173	198	(PQA2) Exploring the role of sarcopenia in obesity and breast cancer survival		1
209	174	199	A randomised controlled clinical trial of reflexology in breast cancer patients, to reduce fatigue resulting from radiotherapy to the breast and chest wall. (BL: DXN061333)		1
210	175	200	The Tumor Microenvironment and Lymphatic Remodeling in Postpartum Breast Cancer		1
211	176	201	Effects of combined aerobic and resistance training on the response to chemotherapy in patients with metastatic colorectal cancer: contribution of miRNAs		1
212	177	202	The Tumor Microenvironment and Lymphatic Remodeling in Postpartum Breast Cancer		1
213	178	203	IGF::OT::IGF A MULTICENTER PHASE II STUDY OF DOCOSAHEXAENOIC ACID IN PATIENTS WITH A HISTORY OF BREAST CANCER, PREMALIGNANT LESIONS, OR BENIGN BREAST DISEASE		1
214	179	204	EFFECT OF PSYCHOSOCIAL INTERVENTIONS ON PSYCHOENUROENDOCRINE OUTCOMES IN CANCER PATIENTS: WHERE DO WE GO FROM HERE?		1
215	180	205	Effects of a Physical Exercise Program on Quality of Life of Breast Cancer Survivors		1
216	181	206	(PQA2) Exploring the role of sarcopenia in obesity and breast cancer survival		1
217	182	207	(PQA2) Exploring the role of sarcopenia in obesity and breast cancer survival		1
218	183	208	Nonlinear Optical Imaging to Evaluate Obesity Associated Health Risks		1
219	184	209	SOCIOECONOMIC DETERMINANTS OF EARLY MENARCHE IN A POPULATION-BASED SAMPLE OF US ADOLESCENT FEMALES		1
220	185	210	Impact of Stretching on Tumor growth and Metastasis		1
221	186	211	Targeting Senescence to Mitigate Chemotherapy-induced Functional Decline		1
222	187	212	Evaluated Interventions of Physical Activities during and after Cancer Therapy - a Review Analysis		1
223	188	213	Energy balance in the treatment and rehabilitation of cancer survivors		1
224	189	214	Impact of exercise on ovarian cancer prognosis		1
225	190	215	Impact of exercise on ovarian cancer prognosis		1
226	191	216	Impact of exercise on ovarian cancer prognosis		1
227	192	217	Impact of exercise on ovarian cancer prognosis		1
228	193	218	Impact of exercise on ovarian cancer prognosis		1
229	194	220	Prospective Study of Breast Cancer Survivorship		1
230	195	221	Prospective Study of Breast Cancer Survivorship		1
231	196	222	Prospective Study of Breast Cancer Survivorship		1
232	197	223	Prospective Study of Breast Cancer Survivorship		1
233	198	224	Prospective Study of Breast Cancer Survivorship		1
234	199	225	Iyengar Yoga for Breast Cancer Survivors with Persistent Fatigue		1
235	200	226	PHASE 1 CLINICAL TRIAL OF A NOVEL HER2 VACCINE FOR PATIENTS WITH DCIS		1
236	201	227	PHASE 1 CLINICAL TRIAL OF A NOVEL HER2 VACCINE FOR PATIENTS WITH DCIS		1
237	202	228	Using hunger training to enhance weight loss and modulate cancer-related biomarkers in women at high risk for breast cancer: a pilot study		1
238	203	229	Coping with Breast Cancer and Treatment: An E-Learning Course for Skills and Stra		1
239	26761561	230	Physical exercise for functional capacity, blood immune function, fatigue, and quality of life in high-risk prostate cancer patients during radiotherapy: a prospective, randomized clinical study		1
240	204	231	(PQA2) Exploring the role of sarcopenia in obesity and breast cancer survival		1
241	205	232	Using hunger training to enhance weight loss and modulate cancer-related biomarkers in women at high risk for breast cancer: a pilot study		1
242	206	233	Association of body composition and weight history with prognostic markers for breast cancer.		1
243	207	234	Evolving risk factors for breast cancer occurrence and death		1
244	208	235	Exercise as Interception Therapy in Primary High Risk Cancer		1
245	209	236	Exercise as Interception Therapy in Primary High Risk Cancer		1
246	210	237	Exercise as Interception Therapy in Primary High Risk Cancer		1
247	211	238	Exercise as Interception Therapy in Primary High Risk Cancer		1
248	212	239	Biobehavioral Influences on Cancer: Perspectives from Psychoneuroimmunology		1
249	213	240	Effects Of An Exercise Program On Physical Condition In Cancer Patients In A Community Framework		1
250	214	241	Biobehavioral Influences on Cancer: Perspectives from Psychoneuroimmunology		1
251	215	242	Combined Training-Induced Changes in Steroid Hormones Levels in Blood, Breast Tumor and Breast Tissue		1
252	216	243	Wegener'S Granulomatosis, The Use Of Resistance, Mobility And Neuromuscular Exercise Training In A Community Clinic		1
253	217	244	Effects of Voluntary Running on Inflammation and Tumor Progression in Mice		1
254	218	245	Voluntary Wheel Running Slows Tumor Progression In A Murine Lymphoma Model		1
255	219	246	Reallocating Time Between Sleep, Sedentary Time, And Physical Activity On Quality Of Life In Cancer Survivors		1
256	220	247	Inflammation Pathways in Breast Cancer		1
257	221	248	Biobehavioral Effects of Tai Chi Chih Among Elderly Breast Cancer Survivors		1
258	222	249	Interventions Targeting Inflammation for Chemotherapy-Related Cognitive Problems		1
259	223	250	Interventions Targeting Inflammation for Chemotherapy-Related Cognitive Problems		1
260	224	251	Biobehavioral Effects of Tai Chi Chih Among Elderly Breast Cancer Survivors		1
261	225	252	Breast White Adipose Tissue Inflammation and Breast Cancer Outcomes		1
262	226	253	Breast White Adipose Tissue Inflammation and Breast Cancer Outcomes		1
263	227	254	Breast White Adipose Tissue Inflammation and Breast Cancer Outcomes		1
264	228	255	Breast White Adipose Tissue Inflammation and Breast Cancer Outcomes		1
265	229	256	A Literature Review on Obesity in Postmenopausal Women		1
266	17723948	257	Management of following breast cancer lymphedema		1
267	230	258	Exercise Attenuates Cardiotoxicity of Anthracycline Chemotherapy When Measured by Global Longitudinal Strain but Not Native T1 Mapping Using Cardiac Magnetic Resonance Imaging		1
268	231	259	Aerobic Capacity, Depression, & Inflammatory Responsivity in Cancer Survivors		1
269	232	260	Breast and Other Cancers in the California Teachers Cohort		1
270	233	261	High Levels of Hemodynamic Shear Stresses Achievable under Exercise Condition Destroy Circulating Tumor Cells in a Microfluidic System.		1
271	234	262	Female Breast Cancer Survivor With Fibromyalgia: A Case Study Regarding Benefits Of Virtual Exercise Training		1
272	7808244	263	EFFECTS OF EXERCISE ON THE IMMUNE-RESPONSE TO CANCER		1
273	235	264	Evaluation of Aerobic Exercise in Tumor Bearing Mice		1
274	236	265	Project 2: Reaching Cancer Survivors with Distance-delivered Support for Physical Activity Behavior Change (REACH)		1
275	237	266	Project 2: Reaching Cancer Survivors with Distance-delivered Support for Physical Activity Behavior Change (REACH)		1
276	238	267	Project 2: Reaching Cancer Survivors with Distance-delivered Support for Physical Activity Behavior Change (REACH)		1
277	239	268	Project 2: Reaching Cancer Survivors with Distance-delivered Support for Physical Activity Behavior Change (REACH)		1
278	240	269	A 16-week circuit interval-based exercise intervention reduces systemic inflammation in obese, sedentary cancer survivors		1
279	241	270	Intradermal-Stress-Lymphoscintigraphy for screening and early detection of breast cancer related lymphedema.		1
280	242	271	Investigating the impact of exercise on T and NK cells in skin cancer: a systematic review		1
281	243	272	Aerobic Capacity, Depression, & Inflammatory Responsivity in Cancer Survivors		1
282	244	273	Aerobic Capacity, Depression, & Inflammatory Responsivity in Cancer Survivors		1
283	245	274	Aerobic Capacity, Depression, & Inflammatory Responsivity in Cancer Survivors		1
284	246	275	Aerobic Capacity, Depression, & Inflammatory Responsivity in Cancer Survivors		1
285	247	276	Breast and Other Cancers in the California Teachers Cohort		1
286	248	277	Breast and Other Cancers in the California Teachers Cohort		1
287	249	278	Breast and Other Cancers in the California Teachers Cohort		1
288	250	279	Fatigue, depression, and inflammation in cancer survivors: A prospective study		1
289	251	280	Fatigue, depression, and inflammation in cancer survivors: A prospective study		1
290	252	281	Fatigue, depression, and inflammation in cancer survivors: A prospective study		1
291	253	282	Fatigue, depression, and inflammation in cancer survivors: A prospective study		1
292	254	283	Fatigue, depression, and inflammation in cancer survivors: A prospective study		1
293	255	284	Breast and Other Cancers in the California Teachers Cohort		1
294	256	285	Updated evidence on the proportion of cancer due to obesity.		1
295	11579749	286	Free radicals, exercise, apoptosis, and heat shock proteins		1
296	257	287	Consultation and Collaboration		1
297	258	288	Dose-response of aerobic training during total neoadjuvant therapy for locally advanced rectal cancer		1
298	259	289	Risk Factors for Breast Cancer in Younger Nurses		1
299	260	290	Risk Factors for Breast Cancer in Younger Nurses		1
300	261	291	Risk Factors for Breast Cancer in Younger Nurses		1
301	262	292	Risk Factors for Breast Cancer in Younger Nurses		1
302	263	293	Risk Factors for Breast Cancer in Younger Nurses		1
303	264	294	Dose-response of aerobic training during total neoadjuvant therapy for locally advanced rectal cancer		1
304	265	295	Fecal microbiota composition in women in relation to factors that may impact breast cancer development		1
305	266	296	Osteopontin and Collateral Vessel Growth		1
306	267	297	Lymphoscintigraphy to evaluate the effects of upper body dynamic exercise on radiopharmaceutical clearance from the hands of healthy females		1
307	268	298	Understanding factors that influence breast cancer risk, disease progression and treatment outcomes		1
308	21965744	299	Effects of Non-motorized Voluntary Running on Experimental and Spontaneous Metastasis in Mice		1
309	269	300	CANCER EPIDEMIOLOGY PROGRAM		1
310	270	301	CANCER EPIDEMIOLOGY PROGRAM		1
311	271	302	CANCER EPIDEMIOLOGY PROGRAM		1
312	272	303	Osteopontin and Collateral Vessel Growth		1
313	11268398	305	Oncology in neuroimmunomodulation - What progress has been made?		1
314	273	306	Estudo Citogenético e Bioquímico de Tumores Mamários de Fêmeas Sprague-Dawley Sedentárias e Exercitadas em Tapete Rolante		1
315	9656500	307	The use of complementary medicine for healthy aging		1
316	274	308	Can shift-work shift epigenetic changes?		1
317	275	309	I-CARE Program: Interest of Multidisciplinary Systematic Screening Program for Comorbidities for Patients Suffering from Arthritis Rheumatoid DiseasE: A Real Life Study		1
318	276	310	Diversity Supplement: Dose-response of aerobic training during total neoadjuvant therapy for locally advanced rectal cancer		1
319	20046637	311	Marking the onset of oxidative stress Biomarkers and novel strategies		1
320	277	312	Exploring the Impact of Negative Energy Balance in Men with Prostate Cancer		1
321	278	313	Exploring the Impact of Negative Energy Balance in Men with Prostate Cancer		1
322	279	314	Can shift-work shift epigenetic changes?		1
323	280	315	Breast Cancer Progression, Circulating Tumor Cells and Checkpoint Blockade		1
324	281	316	Cancer Prevention and Treatment by Activation of a Brain-Adipocyte Axis		1
325	282	317	Cancer Prevention and Treatment by Activation of a Brain-Adipocyte Axis		1
326	283	318	Cancer Prevention and Treatment by Activation of a Brain-Adipocyte Axis		1
327	284	319	Cancer Prevention and Treatment by Activation of a Brain-Adipocyte Axis		1
328	285	320	Cancer Prevention and Treatment by Activation of a Brain-Adipocyte Axis		1
329	286	321	Development of a New Animal Model and Treatment Strategies for Aromatase Inhibitor-Associated Arthralgia		1
330	287	322	Coping with Breast Cancer and Treatment: An E-Learning Course for Skills and Stra		1
331	288	323	Matrix Metalloproteinase Gene Polymorphisms and Breast Cancer Risk and Survival		1
332	18637486	324	Obesity and diabetes epidemics: cancer repercussions		1
333	15654135	325	Primary prevention: Why focus on children & young adolescents?		1
334	289	326	Understanding the effectiveness of interventions for cancer patients: A study of patient characteristics and intervention evaluations		1
335	25179079	327	METABOLIC MODULATORS OF THE EXERCISE RESPONSE: DOPING CONTROL ANALYSIS OF AN AGONIST OF THE PEROXISOME PROLIFERATOR-ACTIVATED RECEPTOR δ (GW501516) AND 5-AMINOIMIDAZOLE-4-CARBOXAMIDE RIBONUCLEOTIDE (AICAR)		1
336	290	328	Fatigue, Depression, and Inflammation in Cancer Survivors: A Prospective Study		1
337	10069088	329	The construct of control in mind-body medicine: Implications for healthcare		1
338	291	330	Translational Neuroscience Approaches to Cancer-Related Cognitive Impairment: Measurement, Mechanisms, and Function		1
339	292	331	Translational Neuroscience Approaches to Cancer-Related Cognitive Impairment: Measurement, Mechanisms, and Function		1
340	293	332	Translational Neuroscience Approaches to Cancer-Related Cognitive Impairment: Measurement, Mechanisms, and Function		1
341	294	333	Translational Neuroscience Approaches to Cancer-Related Cognitive Impairment: Measurement, Mechanisms, and Function		1
342	295	334	Translational Neuroscience Approaches to Cancer-Related Cognitive Impairment: Measurement, Mechanisms, and Function		1
343	296	335	Mates in Motion: Feasibility and Acceptability of a Couple-Based Physical Activity Intervention		1
344	21492072	336	Pancreatic Cancer in Obesity: Epidemiology, Clinical Observations, and Basic Mechanisms		1
345	297	337	A Case of Statin-Induced Necrotizing Autoimmune Myopathy After Covid-19 Vaccination		1
346	298	338	Interactive Cognitive Behavioral Therapy for Insomnia		1
347	299	339	Abstracts: AACR Special Conference: Improving Cancer Risk Prediction for Prevention and Early Detection; Orlando, FL, USA, November 16-19, 2016 Abstracts		1
348	300	340	Preventive health behaviors of stem cell transplant survivors.		1
349	301	341	Project 1: RENEWeb: Reaching-out to ENhance diet and Weight Control via the Web in Cancer Survivors		1
350	302	342	The Effect Of Seven Months Of High Intensity Interval Training On Chronic Inflammation, Body Composition And Fitness In Breast, Prostate, And Colorectal Cancer Survivors		1
351	303	343	Analyzing relative molecular flux rates of biological molecules such as DNA or protein in tissues or individual, by administering isotope-labeled water to tissue or individual and comparing molecular flux rates of biological molecules		1
352	304	344	COMPREHENSIVE CANCER CENTER CORE SUPPORT GRANT		1
353	305	345	COMPREHENSIVE CANCER CENTER CORE SUPPORT GRANT		1
354	306	346	COMPREHENSIVE CANCER CENTER CORE SUPPORT GRANT		1
355	307	347	COMPREHENSIVE CANCER CENTER CORE SUPPORT GRANT		1
356	308	348	Epidemiology of Putative Causal Variants in the Multiethnic Cohort		1
357	309	349	Epidemiology of Putative Causal Variants in the Multiethnic Cohort		1
358	310	350	Epidemiology of Putative Causal Variants in the Multiethnic Cohort		1
359	311	351	Epidemiology of Putative Causal Variants in the Multiethnic Cohort		1
360	312	352	Epidemiology of Putative Causal Variants in the Multiethnic Cohort		1
361	313	353	Comparative Genomics Unit Research		1
362	34059578	354	Rehabilitation in paraneoplastic stiff-person syndrome - Case Report		1
363	314	355	Systemic Inflammation Predicts Thoracic Radiotherapy Induced Cardiomyopathy		1
364	315	356	Vitamin D Effect on Body Composition During Behavioral Weight Loss in Women		1
365	316	357	Vitamin D Effect on Body Composition During Behavioral Weight Loss in Women		1
366	317	358	Project 1: RENEWeb: Reaching-out to ENhance diet and Weight Control via the Web in Cancer Survivors		1
367	318	359	Project 1: RENEWeb: Reaching-out to ENhance diet and Weight Control via the Web in Cancer Survivors		1
368	319	360	Project 1: RENEWeb: Reaching-out to ENhance diet and Weight Control via the Web in Cancer Survivors		1
369	320	361	Project 1: RENEWeb: Reaching-out to ENhance diet and Weight Control via the Web in Cancer Survivors		1
370	321	362	Renin-Angiotensin System Modulation for the Prevention and Treatment of Metabolic Dysfunction		1
371	322	363	Characterization of the Pathogenesis of Lymphangioleiomyomatosis (LAM)		1
372	323	364	Predicting quality of life after stem cell transplantation: A qualitative analysis.		1
373	324	365	THE ROLE OF P53 SYNTHETIC LETHALITY IN INCREASED CHEMOSENSITIVITY TO DNA-DAMAGING AGENTS CONFERRED BY THE EXERCISE MYOKINE IRISIN		1
374	22498856	366	6th College of Surgeons Lecture The Philosophy of Balance: The Art of Healing		1
375	325	367	Therapeutic and Diagnostic Factors as Related to Cancer Risk		1
376	326	368	ShEEP Request for Imaging Flow Cytometer System		1
377	20040224	369	Health Behaviors and Quality of Life of Cancer Survivors in Massachusetts, 2006: Data Use for Comprehensive Cancer Control		1
378	327	370	Fatigue, depression, and inflammation in cancer survivors: A prospective study		1
379	328	371	Living With Cancer: Assessing The Educational, Symptomatic, and Quality Of Life Impact Of a Comprehensive Patient Symposia On Cancer Patients		1
380	329	372	Emodin as a complementary dietary therapy to reduce toxicity of 5 fluorouracil		1
381	330	373	Evaluation and Optimization of the Translational Potential of Array-Based Molecular Diagnostics		1
382	331	374	Descriptive Studies and Record Linkage		1
383	332	375	Consultation and Collaboration		1
384	333	376	Association between Patient-Reported Outcomes and Physical Activity Measured on the Apple Watch in Patients with Hematological Malignancies		1
385	11045781	377	The comet assay as a rapid test in biomonitoring occupational exposure to DNA-damaging agents and effect of confounding factors		1
386	334	378	The impact of estrogen receptor alpha on cardiomyocellular metabolism and health		1
387	22054228	379	Optimal Management of Cancer Treatment-Induced Bone Loss Considerations for Elderly Patients		1
388	335	380	Autogenic training to manage chest pain in women with angina and normal coronary arteries		1
389	9367058	381	Risk factors for malignant diseases:: A cohort study on a population of 22,946 Icelanders		1
390	8960141	382	Review of tests for monitoring doxorubicin-induced cardiomyopathy		1
391	336	383	Undiagnosed and subclinical health problems in vulnerable adults exposed to stress and adversity		1
392	337	384	Undiagnosed and subclinical health problems in vulnerable adults exposed to stress and adversity		1
393	338	385	Synthesis of 3-2(N-Bischloroethylaminoacetyl Benzylamino-2- Substituted Phenyl)-Ethyl Benzisoxazole Derivatives as Possible Alkylating Anticancer Agents		1
394	339	386	A Pooled Analysis of 25-hydroxyvitamin D and Colorectal Cancer Survival		1
395	340	387	Consultation and Collaboration		1
396	341	388	A Pooled Analysis of 25-hydroxyvitamin D and Colorectal Cancer Survival		1
397	342	389	CANCER EPIDEMIOLOGY PROGRAM		1
398	343	390	SHEEP REQUEST FOR IMAGING FLOW CYTOMETER SYSTEM		1
399	15269697	391	Surveillance for certain health behaviors among selected local areas--United States, Behavioral Risk Factor Surveillance System, 2002.		1
400	344	392	SWOG Institutional Grant		1
401	345	393	Weight Gain with Metabolic Dysfunction is Associated with Obesity-Related Cancer		1
402	12081052	394	The effect of complete decongestive therapy on the quality of life of patients with peripheral lymphedema		1
403	14532868	395	State-specific prevalence of selected chronic disease-related characteristics--Behavioral Risk Factor Surveillance System, 2001.		1
404	15184263	396	WBC count and the risk of cancer mortality in a national sample of US adults: Results from the second national health and nutrition examination survey mortality study		1
405	346	397	Imaging Core		1
406	17657366	398	Combination of flavor enhancement and chemosensory education improves nutritional status in older cancer patients		1
407	347	399	Occupational Exposure Assessment		1
408	348	400	Cancer Control Research Training Curriculum (R25T)		1
409	349	401	28 Cancer Prevention		1
410	350	402	28 Cancer Prevention		1
411	351	403	28 Cancer Prevention		1
412	352	404	Associations of dietary calcium and magnesium intakes with lung cancer risk among low-income Americans: Results from the Southern Community Cohort Study.		1
413	353	405	Diet Composition, Weight Control and Breast Carcinogenesis		1
414	354	406	OHSU Knight Cancer Institute		1
415	355	407	Role of Monocarboxylate Transporters in Solid Tumours		1
416	356	408	OHSU Knight Cancer Institute		1
417	357	409	OHSU Knight Cancer Institute		1
418	358	410	IMPACT OF EARLY DIETARY FACTORS ON CHILD DEVELOPMENT AND HEALTH		1
419	359	412	Cancer Control and Population Sciences Research Program		1
420	360	413	Epidemiology of Putative Causal Variants in the Multiethnic Cohort		1
421	361	414	Emodin as a complementary dietary therapy to reduce toxicity of 5 fluorouracil		1
422	362	415	Education Program in Cancer Prevention		1
423	363	416	Population Studies and Disparities Research		1
424	364	417	Population Studies and Disparities Research		1
425	365	418	Population Studies and Disparities Research		1
426	366	419	Clinical and Translational Science Award		1
427	29908551	420	THE AXILLARY WEB AND ITS LYMPHATIC ORIGIN		1
428	367	421	Role of Circadian Factors in Inflammation and Colorectal Adenoma Risk		1
429	368	422	Role of Circadian Factors in Inflammation and Colorectal Adenoma Risk		1
430	369	423	Role of Circadian Factors in Inflammation and Colorectal Adenoma Risk		1
431	370	424	Role of Circadian Factors in Inflammation and Colorectal Adenoma Risk		1
432	371	425	Role of Circadian Factors in Inflammation and Colorectal Adenoma Risk		1
433	372	426	Role of Circadian Factors in Inflammation and Colorectal Adenoma Risk		1
434	373	427	Role of Circadian Factors in Inflammation and Colorectal Adenoma Risk		1
435	17052056	428	Assessment of preventive health knowledge and behaviors of Africa-American and Afro-Caribbean women in urban settings		1
436	23074395	429	Stenting for peripheral artery disease of the lower extremities: an evidence-based analysis.		1
437	374	430	SOUTHWEST ONCOLOGY GROUP		1
438	375	431	International Training in US-Minority Diseases		1
439	376	432	ECOG Statistical Office		1
440	6472423	900	Case records of the Massachusetts General Hospital. Weekly clinicopathological exercises. Case 41-1984. A 65-year-old woman with hemoptysis, weight loss, bilateral pulmonary nodules, and past breast cancer.		1
441	10332925	904	Meditation and prostate cancer: Integrating a mind/body intervention with traditional therapies		1
442	12629872	905	A new approach to testing the effects of group psychological therapy on length of life in patients with metastatic cancers		1
443	14505996	906	Diet and long-term health: An African Diaspora perspective		1
444	14740454	907	Agreement among Ayurvedic practitioners in the identification and treatment of three cases of inflammatory arthritis		1
445	15146685	908	Physical activity and chronic disease II: Type 2 diabetes adiposites and cancer; Fysisk aktivitet og kronisk sygdom II: Type 2-diabetes, fedme og kræft		1
446	16264392	910	Effect of regular exercise on health and disease		1
447	16629509	912	Physical activity in the prevention of cancer		1
448	16774018	913	Achieving health equity in America		1
449	18561480	914	Anticipating new consumer protection challenges in the food and drug marketplace		1
450	22120181	915	Polish Journal of Endocrinology: Editorial; Endokrynologia Polska: Od redakji		1
451	22964623	917	Physical inactivity: Associated diseases and disorders		1
452	29394633	918	A Case of Shock Due to nabPTX Administration Successfully Treated with Cytokine Adsorption Therapy		1
453	34323432	920	Pain and opioid use in cancer survivors: A practical guide to account for perceived injustice		1
454	35476380	921	Heart rate variability-guided exercise during chemotherapy in triathlete with stage 1 BRCA1-mutated breast cancer		1
455	936	922	Use of Thymoquinone in Preventing Breast Cancer		1
456	994	923	EARLY DETECTION OF BREAST CANCER USING ARTIFICIAL INTELLIGENCE FOR PERSONALIZED HEALTHCARE		1
457	1019	924	Complex lower-limb lymphatic drainage in a patient with Non-Hodgkin’s lymphoma impacting left inguinal lymph nodes: a case study		1
458	1057	925	Resistance versus aerobic exercises on cancer related fatigue and immunity in breast cancer patients undergoing adjuvant chemotherapy: A randomized controlled study; Wptyw cwiczen oporowych oraz aerobowych na zmqczenie zwiqzane z rakiem i odpornosc u pacjentek z rakiem piersi poddawanych chemioterapii uzupetniajqcej: Randomizowane badanie kontrolowane		1
459	1098	927	Cancer and exercise: Future prospects		1
460	1099	928	Assessment of aerobic training with selenium nanoparticles supplementation effects on cytokines levels of liver tissue in 4T1 breast cancer mice		1
461	1104	929	Obesity as a critical issue of breast cancer development		1
462	1105	930	Prospective non-randomized contolied study of the effect of mind-body relaxation on T-cell subsets and NK cell population in cancer patients		1
463	1108	931	Heart failure snapshot of the year		1
464	1115	932	Obesity as a critical issue of breast cancer development		1
465	1117	933	Efficacy of aerobic training on maximal oxygen consumption and total leukocytes count after chemotherapy in breast cancer patients		1
466	1118	934	Physical activity and breast cancer; L'activité physique et le cancer du sein		1
467	1129	936	Physical activity after cancer: An evidence review of the international literature		1
468	1130	937	Stem cell therapy literatures		1
469	1135	938	Impact of exercise intervention on inflammation, immunity and diseases		1
470	1143	940	Obesity and physical activity in health and Diseaeses?		1
471	1144	941	Making sense of nonsense (and missense): Bringing the results of recent genetic studies into the drug discovery laboratory		1
472	1145	942	Importance of phamacokinetic/pharmacodynamic studies during biosimilar clinical development		1
473	1146	943	Body composition and breast cancer - The role of lean body mass		1
474	1152	944	The role of physical activity in the prevention and treatment of chronic diseases		1
475	1156	945	Physical activity in primary and secondary prevention of breast cancer; Aktywność ruchowa w prewencji pierwotnej i wtórnej raka piersi		1
476	1162	947	Nutrition for clinicians: Coenzyme Q10		1
477	1165	948	Obesity and cancer: The risks, science, and potential management strategies: Commentary		1
478	1166	949	Exercise can prevent ovarian and breast cancer		1
479	1167	950	Fatigue in cancer patients and survivors: Mechanisms and treatment		1
480	1169	951	Searching broader horizons - Opportunities for clinical trials in India		1
481	1170	952	Translating research findings to people: Protecting the health of all communities		1
482	2000	2000	Mediterranean Diet and Inequality in Early Breast Cancer		1
483	2001	2001	Synergic Effects of Physical Activity and Probiotic on Gut Immune System and Quality of Life of Breast Cancer Survivors		1
484	2002	2002	Effect of resistance training on natural killer cell activity in women recovering from breast cancer treatment: a randomised controlled trial		1
485	2003	2003	Life ImproVed by Exercise (LIVE Trial)		1
486	2004	2004	OptiTrain - Optimal Training Women With Breast Cancer		1
487	2005	2005	RESISTANCE VERSUS AEROBIC EXERCISES ON Breast Cancer Patients		1
488	2006	2006	Supervised Physical Activity in Young Women With Early Breast Cancer During Neoadjuvant Chemotherpy		1
489	2007	2007	Effects of Physical Exercise on Response to Treatement in Breast Cancer		1
490	2008	2008	Relaxation and Visualization Therapy for Breast Cancer Patients		1
491	2009	2009	Evaluating a Novel Web-based Intervention for Breast Cancer Survivors		1
492	2010	2010	Evaluating a Novel Web-based Intervention for Breast Cancer Survivors		1
493	2011	2011	OvS Breast: ovarian Suppression in Breast Cancer Interventions		1
494	2012	2012	Aurora: a Human-centered Program for Breast Cancer Patients in Chile, Easing Neoadjuvant Chemotherapy's Effects		1
495	2013	2013	Home-Combo: an Online Home-based Combined Exercise Intervention for Women With Breast Cancer		1
496	2014	2014	Improving Response to Chemotherapy by Adding Physical Exercise in the Neoadjuvant Setting of Breast Cancer Patients		1
497	2015	2015	Online Stress Management and Coping Skills Training for Women With Breast Cancer		1
498	2016	2016	Study of Effects of Dao-yin Exercise on the Patients With Breast Cancer Post Operation and Receiving Adjuvant Chemotherapy		1
499	2017	2017	Effects of Aerobic Exercise on Cancer-Related Biomarkers, Functional Capacity, Cognitive Status and Quality of Life in Women With Breast Cancer		1
500	2018	2018	12-week Exercise Intervention Program Versus Observation in Early Stage Breast Cancer Patients on the Impact on Mental Health, Quality of Life and Immune Markers		1
501	2019	2019	Effects of Diet and Osteopathy on Quality of Life and Inflammation in Breast Cancer Patients Under Hormonal Therapy		1
502	2020	2020	Exercise Intervention in Women Diagnosed With Triple-negative Breast Cancer Receiving Oncologic Treatment		1
503	2021	2021	Aerobic Training and Diet on the Immune System in Postmastectomy Patients Receiving Chemotherapy		1
504	2022	2022	Therapeutic Exercise in Cancer-Related Fatigue in Women After Breast Cancer Treatment		1
505	2023	2023	Lifestyle Behavioural Intervention on Breast Cancer Survivors for the Treatment of Overweight/Obesity		1
506	2024	2024	Exercise and Nutrition Education in Improving Physical Function and Quality of Life in Older Breast Cancer Survivors		1
507	2025	2025	Effectiveness of DIM Supplements to Increase 2-OHE1/16 Ratio		1
508	2026	2026	Effect of a Low-Calorie Diet and/or Exercise Program on Risk Factors for Developing Breast Cancer in Overweight or Obese Postmenopausal Women		1
509	2027	2027	TNBC Gut Microbiota During Neoadjuvant Treatment		1
510	2029	2029	Energy Balance Interventions in Increasing Physical Activity in Breast Cancer Gene Positive Patients, Lynch Syndrome-Positive Patients, CLL Survivors or High-Risk Family Members		1
511	2030	2030	Physical activity in Breast Cancer survivors: effects on physical capacity and quality of life		1
512	2031	2031	The effect of functional exercise matrix on preventing treatment-related cardiotoxicity in breast cancer patients		1
513	2032	2032	Supervised exercise to PRomote Infiltration of NK-cells into the Tumor (SPRINT): a randomized feasibility-trial		1
514	2033	2033	Measuring Oncological Value of Exercise and Statin		1
515	2034	2034	Effects of NMES and Exercise in Hematological Cancer		1
516	2035	2035	Physical activity adherence, psychological health and immunological outcomes (PAPHIO study) in breast cancer survivors		1
517	2036	2036	Comprehensive Outcomes for After Cancer Health		1
518	2037	2037	Supervised Exercise to Promote Infiltration of NK-cells Into the Tumor		1
519	2039	2039	Impact of Aerobic Exercise on Immune Response and Side Effects of Cancer Treatments		1
520	2040	2040	Integrated Actionable Aging Assessment for Cancer Patients Pilot		1
521	2041	2041	Comprehensive Lifestyle Change To Prevent Breast Cancer		1
522	2042	2042	Inflammation and the Microbiome: the effect of Physical Activity in cancer Survivors (IMPACT Trial)		1
523	2043	2043	ExeNTrO: exercise During Neoadjuvant Chemoradiation Treatment to Improve Rectal and Esophageal Cancer Outcome - Pilot Trial		1
524	2044	2044	Effects of Oxycodone on postoperative analgesia and Immune Fuction in Patients undergong Breast Cancer Surgerygeory		1
525	2045	2045	Physical Exercise on Metabolic Health, Gut Microbiota, Physical Fitness, and Quality of Life in Obese Breast Cancer Survivors		1
526	2046	2046	A randomized, controlled trial of the efficacy of TCM exercise on body-mind health of Chinese women with breast cancer		1
527	2048	2048	Effect of Yoga Therapy in Post-operative Myofascial Pain in Breast Cancer Patients		1
528	2049	2049	Impact of Circuit Resistance Exercise on Physical Fitness, Inflammation and Immune Cells in Breast Cancer Survivors		1
529	2050	2050	Preoperative exercise therapy for patients with cancer: a randomised-controlled trial		1
530	2051	2051	Effects of psychiatric nursing on postoperative recovery of breast cancer patients and its effect on serum igf-1, il-6 and ccl-18		1
531	2052	2052	VIDEO-CONFERENCED STRESS MANAGEMENT AND RELAXATION TRAINING (VSMART) MITIGATES INCREASES IN CELLULAR IMMUNOSENESCENCE IN DISTRESSED OLDER WOMEN UNDERGOING BREAST CANCER TREATMENT		1
532	2053	2053	12-week Exercise Intervention Program Versus Observation in Early Stage Breast Cancer Patients on the Impact on Mental Health, Quality of Life and Immune Markers		1
533	2054	2054	Chemobrain In Motion (CIM) - The impact of different chemotherapyaccompanying aerobic exercise programs on cancer related cognitive impairments in patients with breast cancer		1
534	2055	2055	Effect of home-based high intensity intermittent training and behavioral modification using information and communication technology on cardiorespiratory fitness and exercise habits among sedentary breast cancer survivors: habit-B study protocol for a randomized controlled trial		1
535	2056	2056	Trilaciclib combined with sacituzumab govitecan (SG) in metastatic triple-negative breast cancer (mTNBC): updated phase 2 safety and efficacy results		1
536	2057	2057	How may exercise reduce fatigue in patients with cancer. A pilot study examining the role of muscular, immune and endocrine systems		1
537	2058	2058	Midlife periodic health exam in the primary care practice		1
538	2059	2059	Effects of phytoncide on physiological variables, quality of life, and chronic disease morbidity in cancer survivors		1
539	2060	2060	Exercise as a Tool to Improve Response to Immunotherapy in Non-small Cell Lung Cancer		1
540	2061	2061	Exercise training effects on improving resistance to chemotherapy in patients with breast and gastrointestinal		1
541	2062	2062	Feasibility and Safety of Exercise in Patients with Low-risk Myeloid Cancers and Precursor Conditions		1
542	2063	2063	Combined Treatment with 177Lu-FAPI-2286 and Chemotherapy		1
543	2064	2064	Positive Psychology Interventions in Patients with Advanced Cancer		1
544	2065	2065	study for healthy ageing		1
545	2066	2066	Effects Of Mindfulness-Based Yoga And Meditation Colorectal Cancer		1
546	2067	2067	Effects of Fasting Strategies on Postoperative Recovery and Long-term Prognosis in Patients With Colorectal Cancer		1
547	2068	2068	Prebiotics (Dried Plum) and Immune Function in Postmenopausal Women		1
548	2069	2069	Early Intervention to Prevent Lower Limb Lymphedema of Gynecological Malignancy		1
549	2070	2070	The MATCH Study: mindfulness And Tai Chi for Cancer Health		1
550	2071	2071	Investigating the Effect of Breastfeeding Support on Mothers Breastfeeding Comfort		1
551	2072	2072	Effect of Periodontitis on Bone Mineral Density in Postmenopausal Women		1
552	21518939	10.1001/archinternmed.2011.136	Intervention to Influence Behaviors Linked to Risk of Chronic Diseases A Multisite Randomized Controlled Trial With African-American HIV-Serodiscordant Heterosexual Couples		1
553	21148134	10.1001/jama.2010.1837	Weight Lifting for Women at Risk for Breast Cancer-Related Lymphedema A Randomized Trial		1
554	29234806	10.1001/jama.2017.14585	Diagnostic Assessment of Deep Learning Algorithms for Detection of Lymph Node Metastases in Women With Breast Cancer		1
555	36282253	10.1001/jama.2022.18331	Hypercalcemia A Review		1
556	1433675	10.1001/jama.268.19.2620	Eleventh annual science reporters conference offers cornucopia of medical research stories		1
557	27183032	10.1001/jamainternmed.2016.1548	Association of Leisure-Time Physical Activity With Risk of 26 Types of Cancer in 1.44 Million Adults		1
558	31560378	10.1001/jamaoncol.2019.2996	Global, Regional, and National Cancer Incidence, Mortality, Years of Life Lost, Years Lived With Disability, and Disability-Adjusted Life-Years for 29 Cancer Groups, 1990 to 2017: A Systematic Analysis for the Global Burden of Disease Study		1
559	9690523	10.1002/(sici)1097-0142(19980801)83:3+<600::aid-cncr2>3.3.co;2-0	Epidemiologic issues related to the association between physical activity and breast cancer		1
560	9690525	10.1002/(sici)1097-0142(19980801)83:3+<621::aid-cncr4>3.0.co;2-a	Possible mechanisms mediating an association between physical activity and breast cancer		1
561	10705363	10.1002/(sici)1097-0142(20000301)88:5+<1248::aid-cncr12>3.0.co;2-1	Associations between energy balance and body mass index and risk of breast carcinoma in women from diverse racial and ethnic backgrounds in the U.S		1
562	11519024	10.1002/1097-0142(20010815)92:4+<980::AID-CNCR1410>3.0.CO;2-E	Lymphedema - Strategies for management		1
563	15106192	10.1002/14651858.CD003140.pub2	Benzo-pyrones for reducing and controlling lymphoedema of the limbs		1
564	27960229	10.1002/14651858.CD009921.pub2	Automated telephone communication systems for preventive healthcare and management of long-term conditions		1
565	32741068	10.1002/1878-0261.12772	Physical activity, obesity and sedentary behavior in cancer etiology: epidemiologic evidence and biologic mechanisms		1
566	34411412	10.1002/1878-0261.13087	Blood DNA methylation profiles improve breast cancer prediction		1
567	30230581	10.1002/ajh.25288	The association of physical activity before and after lymphoma diagnosis with survival outcomes		1
568	23606228	10.1002/ajhb.22386	Relationships between biomarkers of inflammation, ovarian steroids, and age at menarche in a rural polish sample		1
569	23255299	10.1002/ajim.22145	The epidemiology of cancer among police officers		1
570	38234174	10.1002/cam4.6951	The augmentation of cytotoxic immune cell functionality through physical exertion bolsters the potency of chemotherapy in models of mammary carcinoma		1
571	39739327	10.1002/cam4.70539	Does Asthma Affect the Risk of Developing Breast Cancer?		1
572	38572938	10.1002/cam4.7157	Changes in rural caregivers' health behaviors while supporting someone with cancer: A qualitative study		1
573	11900239	10.1002/cncr.10244	Physical exercise and immune system function in cancer survivors - A comprehensive review and future directions		1
574	21381006	10.1002/cncr.25513	Conservative and Dietary Interventions for Cancer-Related Lymphedema A Systematic Review and Meta-Analysis		1
575	22415815	10.1002/cncr.27512	Positive and Negative Psychosocial Impact of Being Diagnosed With Cancer as an Adolescent or Young Adult		1
576	1122	10.1002/cncr.29268	NIH program encourages early-career researchers: Innovative researchers delve into ways to attack cancer, reduce side effects of chemotherapy		1
577	27219902	10.1002/cncr.30104	An observational study to examine changes in metabolic syndrome components in patients with breast cancer receiving neoadjuvant or adjuvant chemotherapy		1
578	29624641	10.1002/cncr.31368	Feasibility, Safety, and Efficacy of Aerobic Training in Pretreated Patients With Metastatic Breast Cancer: A Randomized Controlled Trial							1
579	30602059	10.1002/cncr.31790	The role of neuro-immune interactions in cancer-related fatigue: Biobehavioral risk factors and mechanisms		1
580	31568587	10.1002/cncr.32530	Dose-dependent effect of aerobic exercise on inflammatory biomarkers in a randomized controlled trial of women at high risk of breast cancer							1
581	33079393	10.1002/cncr.33184	Health-related quality of life outcomes for the LEAP study-CALGB 70305 (Alliance): A lymphedema prevention intervention trial for newly diagnosed breast cancer patients		1
582	35417925	10.1002/cncr.34193	Cancer-related inflammation and depressive symptoms: Systematic review and meta-analysis		1
583	37309215	10.1002/cncr.34842	Adherence to the 2018 World Cancer Research Fund (WCRF)/American Institute for Cancer Research (AICR) Cancer Prevention Recommendations and cancer risk: A systematic review and meta-analysis		1
584	40278841	10.1002/cncr.35865	Impact of resistance training on inflammatory biomarkers and associations with treatment outcomes in colon cancer		1
585	38639039	10.1002/cnr2.2059	Integrated bioinformatics analysis reveals upregulated extracellular matrix hub genes in pancreatic cancer: Implications for diagnosis, prognosis, immune infiltration, and therapeutic strategies		1
586	40898423	10.1002/cnr2.70325	YRDC is a Prognostic-Related Biomarker Correlated With Immune Infiltration and Drug Sensitivity in Pan-Cancer		1
587	41231430	10.1002/cnr2.70381	Exploring Challenges Related to Breast Cancer Chemotherapy Among Females in Pakistan: A Qualitative Study		1
588	37997627	10.1002/dmrr.3747	A new declaration for feet's sake: Halving the global diabetic foot disease burden from 2% to 1% with next generation care		1
589	36259268	10.1002/ehf2.14172	What's behind your eosinophilic myocarditis? A case of Churg–Strauss syndrome diagnosed during acute heart failure		1
590	24810893	10.1002/eji.201344179	Integrin receptors on tumor cells facilitate NK cell-mediated antibody-dependent cytotoxicity		1
591	37288586	10.1002/hed.27420	Longitudinal associations among physical activity, inflammatory markers, and quality of life in patients with head and neck cancer		1
592	30932242	10.1002/hpja.248	Awareness of cancer risk factors and protective factors among Australian adults		1
593	12767071	10.1002/ijc.11165	Physical activity and epithelial ovarian cancer risk: A case-control study in China		1
594	15543613	10.1002/ijc.20713	Self-reported health and use of health care services in long-term cancer survivors		1
595	17943725	10.1002/ijc.23134	A case-control study on the dietary intake of mushrooms and breast cancer risk among Korean women		1
596	20521249	10.1002/ijc.25490	Trends in the incidence of cancer in the Sousse region, Tunisia, 1993-2006		1
597	26413860	10.1002/ijc.29868	Chronic inflammation and risk of colorectal and other obesity-related cancers: The health, aging and body composition study		1
598	30357816	10.1002/ijc.31943	The impact of changing the prevalence of overweight/obesity and physical inactivity in Australia: An estimate of the proportion of potentially avoidable cancers 2013-2037		1
599	30614529	10.1002/ijc.32109	Anthropometric characteristics, physical activity and risk of hematological malignancies: A systematic review and meta-analysis of cohort studies		1
600	30614528	10.1002/ijc.32111	Association of type and intensity of physical activity with plasma biomarkers of inflammation and insulin response		1
601	31442303	10.1002/ijc.32637	Randomized trial of weight loss in primary breast cancer: Impact on body composition, circulating biomarkers and tumor characteristics						1
602	33521932	10.1002/ijc.33496	Exploring the impact of gut microbiota and diet on breast cancer risk and progression		1
603	35362551	10.1002/ijc.34011	Interaction of leisure-time physical activity with body mass index on the risk of obesity-related cancers: A pooled study		1
604	37950650	10.1002/ijc.34791	Cancer-related fatigue: Towards a more targeted approach based on classification by biomarkers and psychological factors		1
605	35067972	10.1002/jbmr.4511	RANKL Blockade Reduces Cachexia and Bone Loss Induced by Non-Metastatic Ovarian Cancer in Mice		1
606	36336905	10.1002/jcla.24753	Does walking during chemotherapy impact p16INK4a levels in women with early breast cancer			1
607	40275681	10.1002/jcsm.13792	Walking Speed and Risk of Cancer in Two Prospective Cohort Studies		1
608	38534002	10.1002/jso.27627	Breast cancer survivorship		1
609	22976362	10.1002/msj.21340	Health maintenance in older adults: Combining evidence and individual preferences		1
610	2073	10.1002/pon.4272	The evidence base for psychosocial interventions in oncology-the way forward		1
611	40898993	10.1002/ptr.70086	Efficacy and Safety of Curcumin as an Adjuvant to Standard Chemotherapy in Advanced and Metastatic Breast Cancer Patients: A Randomized Controlled Study		1
612	984	10.1002/rcr2.1141	Rapidly progressive respiratory failure due to antisynthetase syndrome related interstitial lung disease		1
613	1097	10.1002/rth2.12056	What you don't know can kill you		1
614	976	10.1002/wps.21110	Comorbidity between major depressive disorder and physical diseases: a comprehensive review of epidemiology, mechanisms and management		1
615	37533299	10.1002/wsbm.1624	Recent insights explaining susceptibility to endometriosis—From genetics to environment		1
616	10048110	10.1006/pmed.1998.0399	Comparison of risk estimates for selected diseases and causes of death		1
617	377	10.1007/978-1-4419-5515-9_1	Obesity and Cancer Epidemiology		1
618	378	10.1007/978-1-4614-2403-1_4	Obesity and Multiple Myeloma		1
619	1081	10.1007/978-3-030-33376-8_24	Immune, Endocrine, and Soluble Factor Interactions During Aerobic Exercise in Cancer Survivors		1
620	379	10.1007/978-3-030-35358-2_19	Pathophysiology of Obesity-Related Non-communicable Chronic Diseases and Advancements in Preventive Strategies		1
621	32030646	10.1007/978-3-030-35727-6_3	Effects of Exercise on the Tumour Microenvironment		1
622	1083	10.1007/978-3-030-47336-5_6	Vicious Link of Obesity with Cardiometabolic and Renal Diseases		1
623	38874735	10.1007/978-3-031-45493-6_21	Depression, Cancer, Inflammation, and Endogenous Opioids: Pathogenic Relationships and Therapeutic Options		1
624	38874719	10.1007/978-3-031-45493-6_5	Role of Endorphins in Breast Cancer Pathogenesis and Recovery		1
625	26059939	10.1007/978-3-319-16366-6_15	Psychological Adjustment in Breast Cancer Survivors		1
626	26059931	10.1007/978-3-319-16366-6_7	Symptoms: Aromatase Inhibitor Induced Arthralgias		1
627	380	10.1007/978-3-319-61552-3_10	Sedentary Behaviour and Cancer		1
628	381	10.1007/978-3-319-63483-8_13	Physical Activity as a Risk Factor for Ovarian Cancer		1
629	382	10.1007/978-3-319-63483-8_8	Obesity and Endometrial Cancer: Mouse Models for Preclinical Prevention Studies		1
630	21113764	10.1007/978-3-642-04231-7_7	Physical Activity and Gynecologic Cancer Prevention		1
631	21113765	10.1007/978-3-642-04231-7_8	Physical activity and breast cancer survivorship		1
632	1124	10.1007/978-3-642-38007-5	Preface		1
633	1082	10.1007/978-9-811-51220-9_13	Predictive Pathology		1
634	1079	10.1007/978-981-32-9147-8	Herbs for cancer treatment		1
635	4371542	10.1007/BF00284494	Experimental investigations on the influence upon the chemical carcinogenesis - 1st communication: Studies with ethylnitroso-urea		1
636	24226413	10.1007/BF01991680	Managing stress and managing illness: Survival and quality of life in chronic disease		1
637	9989327	10.1007/BF02884961	Psychosocial stress moderates the relationship of cancer history with natural killer cell activity		1
638	28130601	10.1007/s00066-017-1101-5	Complementary and alternative medicine in radiation oncology: Survey of patients’ attitudes; Komplementär- und Alternativmedizin in der Radioonkologie: Umfrage zur Patientenakzeptanz		1
639	17476474	10.1007/s00125-007-0681-5	Diabetes mellitus and risk of endometrial cancer: a meta-analysis		1
640	28265721	10.1007/s00125-017-4229-z	Association between type 2 diabetes and risk of cancer mortality: a pooled analysis of over 771,000 individuals in the Asia Cohort Consortium		1
641	34236445	10.1007/s00223-021-00885-6	Early-Onset Osteoporosis		1
642	35896728	10.1007/s00223-022-01009-4	Effects of Whole-Body Vibration on Breast Cancer Bone Metastasis and Vascularization in Mice		1
643	40146323	10.1007/s00223-025-01362-0	Bone Effects of Anti-Cancer Treatments in 2024		1
644	33416943	10.1007/s00262-020-02790-7	Run for your life: an integrated virtual tissue platform for incorporating exercise oncology into immunotherapy		1
645	23408096	10.1007/s00277-013-1689-1	Physical activity, physical fitness and the effect of exercise training interventions in lymphoma patients: a systematic review		1
646	27975138	10.1007/s00281-016-0596-7	Selection of epitopes from self-antigens for eliciting Th2 or Th1 activity in the treatment of autoimmune disease or cancer		1
647	32948909	10.1007/s00281-020-00815-y	Stress reduction strategies in breast cancer: review of pharmacologic and non-pharmacologic based strategies		1
648	15034740	10.1007/s00345-004-0398-8	Clinical epidemiology of testicular germ cell tumors		1
649	39162850	10.1007/s00393-024-01564-1	Physical medicine for coincidence of cancer and inflammatory rheumatic disease What speaks in favour and what to consider?		1
650	33169226	10.1007/s00394-020-02420-z	Vitamin D supplementation associated with physical exercise promotes a tolerogenic immune environment without effect on mammary tumour growth in C57BL/6 mice		1
651	35984493	10.1007/s00394-022-02975-z	Energy balance in cancer survivors at risk of weight gain: a review		1
652	39899154	10.1007/s00395-025-01097-x	Bridging cardiology and oncology in the era of precision medicine		1
653	33822261	10.1007/s00421-021-04679-4	Does exercise attenuate age- and disease-associated dysfunction in unconventional T cells? Shining a light on overlooked cells in exercise immunology		1
654	34477931	10.1007/s00421-021-04735-z	Different endurance exercises modulate NK cell cytotoxic and inhibiting receptors				1
655	24037489	10.1007/s00432-013-1516-z	Effects of psycho-behavioral interventions on immune functioning in cancer patients: a systematic review		1
656	31401675	10.1007/s00432-019-02996-y	High-intensity interval training can modulate the systemic inflammation and HSP70 in the breast cancer: a randomized control trial							1
657	39266868	10.1007/s00432-024-05917-w	Circadian rhythms and breast cancer: from molecular level to therapeutic advancements		1
658	23653151	10.1007/s00508-013-0365-8	Exercise in the prevention and rehabilitation of breast cancer		1
659	31267163	10.1007/s00508-019-1524-3	Typical aspects in the rehabilitation of cancer patients suffering from metastatic bone disease or multiple myeloma		1
660	16041464	10.1007/s00520-005-0785-8	Support group for cancer patients. Does it improve their physical and psychological wellbeing? A pilot study		1
661	20835835	10.1007/s00520-010-0986-7	Factors predicting clinically significant fatigue in women following treatment for primary breast cancer			1
662	21274576	10.1007/s00520-011-1094-z	Complementary and alternative medicine use and assessment of quality of life in Korean breast cancer patients: a descriptive study		1
663	22258414	10.1007/s00520-011-1378-3	A systematic review of the effectiveness of qigong exercise in supportive cancer care		1
664	30382394	10.1007/s00520-018-4519-0	Chemotherapy-induced fatigue is associated with changes in gene expression in the peripheral blood mononuclear cell fraction of patients with locoregional breast cancer		1
665	31236699	10.1007/s00520-019-04911-0	The effects of Tai Chi on quality of life of cancer survivors: a systematic review and meta-analysis		1
666	35524144	10.1007/s00520-022-06993-9	The importance of physical exercise in cardiovascular fitness in breast cancer survivors. A cross-sectional study: women in Motion 2.0		1
667	37542543	10.1007/s00520-023-07968-0	Effects of exercise on immune cells with tumor-specific activity in breast cancer patients and survivors: a systematic review and meta-analysis		1
668	37768403	10.1007/s00520-023-08061-2	Accuracy of consumer-based activity trackers as measuring tool and coaching device in breast and colorectal cancer survivors		1
669	38146010	10.1007/s00520-023-08284-3	Correspondence: work smart or work hard in patients with metastatic breast cancer: emphasizing the importance of immunological and lactate changes		1
670	38378875	10.1007/s00520-024-08365-x	Effect of physical exercise on immune, inflammatory, cardiometabolic biomarkers, and fatty acids of breast cancer survivors: results from the MAMA_MOVE Gaia After Treatment trial			1
671	39432116	10.1007/s00520-024-08942-0	Exploring the effect of exercise training on breast cancer's pathologic response and tumor immune microenvironment after neoadjuvant chemotherapy		1
672	39621061	10.1007/s00520-024-09056-3	Exercising and immuno-oncology treatment (ExIO): a prospective pilot study for patients with solid tumors		1
673	39939471	10.1007/s00520-025-09233-y	Neutrophil-to-lymphocyte ratio is associated with accelerometer-measured physical activity levels in breast cancer survivors		1
674	40824310	10.1007/s00520-025-09824-9	Objective measurement of physical activity levels and patient-reported outcomes in cancer patients receiving immune-checkpoint inhibitors: a cross-sectional study		1
675	41329223	10.1007/s00520-025-09971-z	Comparison of different exercise modalities on chronic inflammation and immune function in cancer survivors: a systematic review with network, dose-response, and Bayesian meta-analyses		1
676	27738762	10.1007/s00535-016-1272-3	Molecular pathological epidemiology: new developing frontiers of big data science to study etiologies and pathogenesis		1
677	38066393	10.1007/s10495-023-01919-0	Comprehensive pan-cancer analysis reveals CCDC58 as a carcinogenic factor related to immune infiltration		1
678	16184458	10.1007/s10549-005-3781-2	The comparison of two different physiotherapy methods in treatment of lymphedema after breast surgery		1
679	20582717	10.1007/s10549-010-0997-6	Physical activity levels after treatment for breast cancer: one-year follow-up		1
680	21455669	10.1007/s10549-011-1474-6	Dietary fiber is associated with circulating concentrations of C-reactive protein in breast cancer survivors: the HEAL study		1
681	21681445	10.1007/s10549-011-1631-y	Associations among baseline variables, treatment-related factors and health-related quality of life 2 years after breast cancer surgery		1
682	21837478	10.1007/s10549-011-1716-7	Physical activity and breast cancer survival: an epigenetic link through reduced methylation of a tumor suppressor gene L3MBTL1		1
683	25324019	10.1007/s10549-014-3162-9	Safety and efficacy of progressive resistance training in breast cancer: a systematic review and meta-analysis		1
684	28138894	10.1007/s10549-017-4129-4	Every exercise bout matters: linking systemic exercise responses to breast cancer control		1
685	29168064	10.1007/s10549-017-4576-y	Adipose tissue inflammation in breast cancer survivors: effects of a 16-week combined aerobic and resistance exercise training intervention							1
686	29470804	10.1007/s10549-018-4725-y	Effects of physical exercise on breast cancer-related secondary lymphedema: a systematic review		1
687	31041685	10.1007/s10549-019-05251-7	Circulating adipose stromal cells as a response biomarker in phase II energy balance trials of obese breast cancer survivors and high-risk women		1
688	32812177	10.1007/s10549-020-05863-4	Reduction of breast lymphoedema secondary to breast cancer: a randomised controlled exercise trial		1
689	33006001	10.1007/s10549-020-05953-3	Prospective surveillance model in the home for breast cancer-related lymphoedema: a feasibility study		1
690	33475878	10.1007/s10549-020-06092-5	Body composition and breast cancer risk and treatment: mechanisms and impact		1
691	33507481	10.1007/s10549-021-06102-0	Allostatic score and its associations with demographics, healthy behaviors, tumor characteristics, and mitochondrial DNA among breast cancer patients		1
692	33555464	10.1007/s10549-021-06111-z	The impact of high-intensity interval exercise training on NK-cell function and circulating myokines for breast cancer prevention among women at high risk for breast cancer		1
693	16489536	10.1007/s10552-005-0530-0	Non-cancer mortality among people diagnosed with cancer (Australia)		1
694	19787437	10.1007/s10552-009-9439-3	Beliefs about the causes of breast and colorectal cancer among women in the general population		1
695	21113652	10.1007/s10552-010-9693-4	The prognostic role of cancer-specific beliefs among prostate cancer survivors		1
696	21461921	10.1007/s10552-011-9761-4	Physical activity and cancer prevention: a systematic review of clinical trials		1
697	21553077	10.1007/s10552-011-9773-0	Association between psoriasis and incident cancer: the Iowa's Women's Health Study		1
698	25575587	10.1007/s10552-014-0520-1	An international ecological study of adult height in relation to cancer incidence for 24 anatomical sites		1
699	26970739	10.1007/s10552-016-0726-5	Breast cancer survival among young women: a review of the role of modifiable lifestyle factors		1
700	28432494	10.1007/s10552-017-0891-1	Primary prevention and screening practices among long-term breast cancer survivors		1
701	31111277	10.1007/s10552-019-01180-4	Disadvantaged neighborhoods and racial disparity in breast cancer outcomes: the biological link		1
702	30739240	10.1007/s10552-019-1135-3	Healthy behavioral choices and cancer screening in persons living with HIV/AIDS are different by sex and years since HIV diagnosis		1
703	38206498	10.1007/s10552-023-01836-2	Variation in patterns of second primary malignancies across US race and ethnicity groups: a Surveillance, Epidemiology, and End Results (SEER) analysis		1
704	35488982	10.1007/s10555-022-10034-6	Oncobiology and treatment of breast cancer in young women		1
705	1134	10.1007/s10654-013-9820-0	Non-communicable disease epidemic: epidemiology in action (EuroEpi 2013 and NordicEpi 2013): Aarhus, Denmark from 11 August to 14 August 2013		1
706	34148186	10.1007/s10654-021-00772-2	Inflammatory potential of the diet and risk of breast cancer in the European Investigation into Cancer and Nutrition (EPIC) study		1
707	34318387	10.1007/s10741-021-10151-4	Subclinical cardiac damage in cancer patients before chemotherapy		1
708	35588340	10.1007/s10753-022-01680-7	The Lactate and the Lactate Dehydrogenase in Inflammatory Diseases and Major Risk Factors in COVID-19 Patients		1
709	18157689	10.1007/s10865-007-9142-3	The association of benefit finding to psychosocial and health behavior adaptation among HIV plus men and women		1
710	20703554	10.1007/s10916-009-9372-8	Significant cancer prevention factor extraction: An association rule discovery approach		1
711	24424432	10.1007/s10916-014-0006-4	A roadmap for designing a personalized search tool for individual healthcare providers		1
712	17136443	10.1007/s11010-005-9067-5	Exercise-induced stress enhances mammary tumor growth in rats:: Beneficial effect of the hormone melatonin		1
713	38270702	10.1007/s11033-023-09111-y	Vitamin D and potential effects on cancers: a review		1
714	41071399	10.1007/s11033-025-11134-6	The multifaceted impact of stress on immune function		1
715	942	10.1007/s11055-024-01730-7	Sleep Disorders and Oncological Diseases		1
716	18626751	10.1007/s11095-008-9661-9	Cancer is a Preventable Disease that Requires Major Lifestyle Changes		1
717	28421384	10.1007/s11136-017-1576-7	The efficacy of Guolin-Qigong on the body-mind health of Chinese women with breast cancer: a randomized controlled trial		1
718	1140	10.1007/s11332-012-0125-6	Physical activity and breast cancer		1
719	29270905	10.1007/s11357-017-0002-y	The Oxygen Paradox, the French Paradox, and age-related diseases		1
720	38831183	10.1007/s11357-024-01222-z	Unraveling the link between cardiorespiratory fitness and cancer: a state-of-the-art review		1
721	383	10.1007/s11556-012-0106-4	Role of physical activity in tumor patients and possible underlying mechanisms		1
722	20652435	10.1007/s11764-010-0139-5	Social networks and survival after breast cancer diagnosis		1
723	28900822	10.1007/s11764-017-0645-9	An international review and meta-analysis of prehabilitation compared to usual care for cancer patients		1
724	41116000	10.1007/s11764-025-01915-0	Physical activity barriers, facilitators, and preferences in primary and tertiary prevention of breast cancer: a French national observational study		1
725	41273485	10.1007/s11764-025-01930-1	Correction: Physical activity barriers, facilitators, and preferences in primary and tertiary prevention of breast cancer: a French national observational study		1
726	29181829	10.1007/s11845-017-1693-x	Long-term endurance training increases serum cathepsin S levels in healthy female subjects		1
727	31263961	10.1007/s11912-019-0814-2	Modifiable Host Factors in Melanoma: Emerging Evidence for Obesity, Diet, Exercise, and the Microbiome		1
728	34729693	10.1007/s11914-021-00704-9	Mechanobiology of Bone Metastatic Cancer		1
729	26725314	10.1007/s12020-015-0839-8	Breast adiponcosis: a call for further research		1
730	31025167	10.1007/s12029-019-00237-6	Gut Microbiota as a Positive Potential Therapeutic Factor in Carcinogenesis: an Overview of Microbiota-Targeted Therapy		1
731	30607789	10.1007/s12094-018-02016-4	SEOM clinical guidelines to primary prevention of cancer (2018)		1
732	37133731	10.1007/s12094-023-03202-9	SEOM clinical guideline on heritable TP53-related cancer syndrome (2022)		1
733	39095683	10.1007/s12094-024-03595-1	Charting cancer's course: revealing the role of diet, exercise, and the microbiome in cancer evolution and immunotherapy response		1
734	20563764	10.1007/s12160-010-9205-5	Predictors of Adherence to Supervised Exercise in Lymphoma Patients Participating in a Randomized Controlled Trial		1
735	41014461	10.1007/s12282-025-01773-9	The therapeutic potential of high-intensity interval training in a breast cancer model: focus on the Hippo signaling pathway		1
736	19390752	10.1007/s12603-009-0082-1	USAGE of megestrol acetate in the treatment of anorexia-cachexia syndrome in the elderly		1
737	20953749	10.1007/s12640-010-9224-9	Influence of Physical Exercise on Neuroimmunological Functioning and Health: Aging and Stress		1
738	940	10.1007/s12672-024-01007-y	Extracellular vesicle-mediated drug delivery in breast cancer theranostics		1
739	909	10.1007/s12672-025-02011-6	Research trends of neoadjuvant therapy in lung cancer: a bibliometric analysis		1
740	904	10.1007/s12672-025-03370-w	Genetic evidence for causal effects of inflammatory protein factors on breast cancer		1
741	938	10.1007/s13167-024-00386-0	Mitochondria-based holistic 3PM approach as the ‘game-changer’ for individualised rehabilitation—the proof-of-principle model by treated breast cancer survivors		1
742	24563822	10.1007/s13668-013-0069-8	The Influence of Energetic Factors on Biomarkers of Postmenopausal Breast Cancer Risk		1
743	35334103	10.1007/s13668-022-00409-0	Plant-Based Diets and Cancer Risk: What is the Evidence?		1
744	35639262	10.1007/s13668-022-00425-0	Intermittent Fasting in Cancer: a Role in Survivorship?		1
745	36763294	10.1007/s13668-023-00461-4	Butyrate: More Than a Short Chain Fatty Acid		1
746	37751147	10.1007/s13668-023-00495-8	Inflammation, Nutrition, and Clinical Outcomes in Breast Cancer Survivors: A Narrative Review		1
747	39278864	10.1007/s13668-024-00578-0	The Importance of Nutrition in Cancer Care: A Narrative Review		1
748	36178601	10.1007/s13679-022-00481-1	Mediterranean Diet and Obesity-related Disorders: What is the Evidence?		1
749	954	10.1007/s40123-024-00942-x	Oculomics: A Crusade Against the Four Horsemen of Chronic Disease		1
750	39877142	10.1007/s40141-021-00316-5	Preliminary Evidence on the Effects of Exercise on Tumor Biology: a Potential Guide for Prescribing Exercise		1
751	384	10.1007/s40141-021-00318-3	Aromatase Inhibitor-induced Musculoskeletal Syndrome: a Review of Rehabilitation Interventions		1
752	385	10.1007/s40141-025-00514-5	International Strategies for Lymphedema Management		1
753	31541400	10.1007/s40259-019-00377-y	Evolution of the EU Biosimilar Framework: Past and Future		1
754	1023	10.1007/s40265-022-01707-1	Adverse Events Associated with Immune Checkpoint Inhibitors: Overview of Systematic Reviews		1
755	38687441	10.1007/s40279-024-02031-2	The Influence of Exercise on Cancer Risk, the Tumor Microenvironment and the Treatment of Cancer		1
756	41413361	10.1007/s40279-025-02376-2	Effects of Exercise on Cytokine Profiles in Breast Cancer Survivors: A Systematic Review		1
757	982	10.1007/s40487-023-00225-8	The Future of Breast Cancer Research in the Survivorship Field		1
758	35861940	10.1007/s40520-022-02190-0	The effect of rapamycin and its analogues on age-related musculoskeletal diseases: a systematic review		1
759	8289694	10.1016/0306-9877(93)90073-Y	HOMOLOGOUS PHYSIOLOGICAL-EFFECTS OF PHENFORMIN AND CHROMIUM PICOLINATE		1
760	32241393	10.1016/bs.acr.2020.01.005	BMI, physical activity, and breast cancer subtype in white, black, and Sea Island breast cancer survivors		1
761	34102165	10.1016/j.abb.2021.108951	Biochemical and immunological changes in obesity		1
762	386	10.1016/j.adcanc.2022.100058	Intervention on lactate in cancer: A promising approach for the development of cancer therapeutics		1
763	960	10.1016/j.ahjo.2024.100366	Cardio-oncology disparities: Interplay of psychosocial stress, inflammation, and cardiometabolic health among Black breast cancer survivors		1
764	38942116	10.1016/j.ajcnut.2024.06.010	Associations of ultraprocessed food consumption with mortality among participants with a history of cancer: a prospective cohort analysis		1
765	39631998	10.1016/j.ajcnut.2024.08.016	Effects of high-protein supplementation during cancer therapy: a systematic review and meta-analysis		1
766	29128565	10.1016/j.ajpath.2017.09.018	Obesity and Triple-Negative Breast Cancer: Disparities, Controversies, and Biology		1
767	387	10.1016/j.ajps.2016.02.004	Introduction of antineoplastic drug NSC631570 in an inpatient and outpatient setting: Comparative evaluation of biological effects		1
768	39900232	10.1016/j.amjmed.2025.01.027	Latin America's Battle Against Antibiotic Resistance and Cancer: A Call to Action		1
769	23566614	10.1016/j.ando.2013.02.006	[Relation between physical activity, weight balance and breast cancer]		1
770	388	10.1016/j.annonc.2021.08.438	Moderate physical activity (MPA) modulates immune system in breast cancer (BC) patients during preoperative chemotherapy: The NEO-RUNNER study		1
771	389	10.1016/j.annonc.2023.09.1072	Modulation of the immune system (ImS) during moderate physical activity (mPA) in breast cancer (BC) patients (pts) treated with neoadjuvant chemotherapy (NACT)		1
772	2075	10.1016/j.annonc.2024.08.265	Exploratory analysis of the association of systemic inflammation and breast cancer recurrence in the Optitrain randomised controlled trial		1
773	40588099	10.1016/j.arr.2025.102818	Targeting autophagy in doxorubicin-induced cardiotoxicity: A comprehensive review of scientific landscapes and therapeutic innovations		1
774	32942035	10.1016/j.autrev.2020.102658	Eight pillars of oncorheumatology: Crossroads between malignancies and musculoskeletal diseases		1
775	31202687	10.1016/j.bbcan.2019.06.002	Metastasis as a systemic disease: molecular insights and clinical implications		1
776	35850277	10.1016/j.bbcan.2022.188761	Muscle-to-tumor crosstalk: The effect of exercise-induced myokine on cancer progression		1
777	21354469	10.1016/j.bbi.2011.02.010	Exercise-induced myokines and their role in chronic diseases		1
778	21693185	10.1016/j.bbi.2011.06.002	The associations of adiposity, physical activity and inflammation with fatigue in older adults		1
779	28818559	10.1016/j.bbi.2017.08.013	To Boldly Go Where No One Has Gone Before		1
780	29763737	10.1016/j.bbi.2018.05.009	Validation of inflammatory genetic variants associated with long-term cancer related fatigue in a large breast cancer cohort		1
781	30953767	10.1016/j.bbi.2019.04.008	Worsening cognitive performance is associated with increases in systemic inflammation following hematopoietic cell transplantation		1
782	31454519	10.1016/j.bbi.2019.08.187	Exercise training, circulating cytokine levels and immune function in cancer survivors: A meta-analysis		1
783	33160090	10.1016/j.bbi.2020.11.005	Cancer and stress: NextGen strategies		1
784	34673177	10.1016/j.bbi.2021.10.008	Socioeconomic Status and Inflammation in Women with Early-stage Breast Cancer: Mediation by Body Mass Index		1
785	35378230	10.1016/j.bbi.2022.03.019	Breast cancer survivors' typhoid vaccine responses: Chemotherapy, obesity, and fitness make a difference		1
786	38244945	10.1016/j.bbi.2024.01.014	The fatigue-inducing effects of cancer and its therapy are characterized by decreased physical activity in the absence of any motivational deficit		1
787	39481494	10.1016/j.bbi.2024.10.037	Evaluating Methodological validity in the Analysis of Tai Chi and cognitive behavioral therapy for inflammation Reduction in Insomnia: A Letter to the Editor		1
788	2076	10.1016/j.bbi.2024.12.052	Stress Management and Relaxation Training for AgEing Gradually (SMART-AGE): effects on T and B-cell hypermetabolism in distressed older women undergoing breast cancer treatment		1
789	40311885	10.1016/j.bbi.2025.04.040	Exercise-induced β2-adrenergic receptor activation enhances effector lymphocyte mobilization in humans and suppresses lymphoma growth in mice through NK-cells		1
790	34589753	10.1016/j.bbih.2021.100216	Exercise-induced modulation of monocytes in breast cancer survivors		1
791	944	10.1016/j.bbih.2024.100825	Acute natural killer cells response to a continuous moderate intensity and a work-matched high intensity interval exercise session in metastatic cancer patients treated with chemotherapy			1
792	22137916	10.1016/j.berh.2011.10.011	Rheumatoid arthritis in 2011: An editorial		1
793	39798242	10.1016/j.biomaterials.2025.123083	Exogenous electron generation techniques for biomedical applications: Bridging fundamentals and clinical practice		1
794	19640510	10.1016/j.biopsych.2009.06.008	Prospective Association Between C-Reactive Protein and Fatigue in the Coronary Artery Risk Development in Young Adults Study		1
795	25748580	10.1016/j.biopsych.2015.01.010	Cognitive Behavioral Therapy and Tai Chi Reverse Cellular and Genomic Markers of Inflammation in Late-Life Insomnia: A Randomized Controlled Trial		1
796	15979778	10.1016/j.biopsycho.2004.09.004	Association between perceived social support and Th1 dominance		1
797	29339119	10.1016/j.biotechadv.2018.01.007	Targeting of stress response pathways in the prevention and treatment of cancer		1
798	35460927	10.1016/j.bj.2022.04.004	What makes tics tick? Insights into Tourette syndrome		1
799	20570231	10.1016/j.bjps.2010.04.048	Forearm pyomyositis in a breast cancer patient on chemotherapy		1
800	34246808	10.1016/j.bone.2021.116100	Moderate tibial loading and treadmill running, but not overloading, protect adult murine bone from destruction by metastasized breast cancer		1
801	40345567	10.1016/j.bone.2025.117517	Different effects of moderate tibial loading and Yoda1 on breast cancer-induced osteolysis in aged mice		1
802	24267549	10.1016/j.bpa.2013.10.003	Understanding clinical strategies that may impact tumour growth and metastatic spread at the time of cancer surgery.		1
803	18534852	10.1016/j.breast.2007.12.006	Use of complementary therapies by Australian women with breast cancer		1
804	27183497	10.1016/j.breast.2016.04.011	Risk factors for lymphoedema in women with breast cancer: A large prospective cohort		1
805	34454324	10.1016/j.breast.2021.08.008	Evidence-based tailored nutrition educational intervention improves adherence to dietary guidelines, anthropometric measures and serum metabolic biomarkers in early-stage breast cancer patients: A prospective interventional study		1
806	35016012	10.1016/j.breast.2021.12.016	A multidisciplinary approach to optimizing care of patients treated with alpelisib		1
807	2077	10.1016/j.breast.2025.104049	Stress-Reducing Intervention During Neoadjuvant Treatment in Patients With Breast Cancer- Prospective Interventional Phase III Randomised Clinical Trial		1
808	36922320	10.1016/j.bulcan.2023.02.008	Health behaviour changes in female cancer survivors: The Seintinelles study		1
809	26187327	10.1016/j.canep.2015.03.009	European Code against Cancer 4th Edition: Physical activity and cancer		1
810	33798632	10.1016/j.canlet.2021.03.024	Contribution of the tumor and obese microenvironment to triple negative breast cancer		1
811	35803475	10.1016/j.canlet.2022.215814	Exercise in cancer prevention and anticancer therapy: Efficacy, molecular mechanisms and clinical information		1
812	39551563	10.1016/j.ccl.2024.08.005	Cardiovascular Health in Breast Cancer: Survivorship Care		1
813	25545027	10.1016/j.cct.2014.12.012	Using registries to recruit subjects for clinical trials		1
814	26795673	10.1016/j.cct.2016.01.004	An exercise trial to reduce cancer related fatigue in African American breast cancer patients undergoing radiation therapy: Design, rationale, and methods		1
815	27565830	10.1016/j.cct.2016.08.014	Detailed methods of two home-based vegetable gardening intervention trials to improve diet, physical activity, and quality of life in two different populations of cancer survivors		1
816	34216814	10.1016/j.cct.2021.106495	Modifying Diet and Exercise in MS (MoDEMS): Study design and protocol for a telehealth weight loss intervention for adults with obesity & Multiple Sclerosis		1
817	38552609	10.1016/j.cell.2024.02.009	Embracing cancer complexity: Hallmarks of systemic disease		1
818	39217611	10.1016/j.celrep.2024.114697	Voluntary exercise sensitizes cancer immunotherapy via the collagen inhibition-orchestrated inflammatory tumor immune microenvironment		1
819	21824556	10.1016/j.cger.2011.03.008	Current and future pharmacologic treatment of sarcopenia		1
820	30529732	10.1016/j.cgh.2018.11.057	Obesity and Weight Gain Since Early Adulthood Are Associated With a Lower Risk of Microscopic Colitis		1
821	35396057	10.1016/j.chest.2021.11.011	A 20-Year-Old Woman With Thoracic Pain and Progressive Dyspnea on Exertion		1
822	28233686	10.1016/j.clbc.2017.01.006	The Mechanisms and Effects of Physical Activity on Breast Cancer		1
823	28606800	10.1016/j.clbc.2017.05.003	Physical Exercise Positively Influences Breast Cancer Evolution		1
824	32229175	10.1016/j.clbc.2020.01.007	Prognostic and Predictive Impact of Beta-2 Adrenergic Receptor Expression in HER2-Positive Breast Cancer		1
825	23219743	10.1016/j.clinbiochem.2012.11.020	The Ala16Val MnSOD gene polymorphism modulates oxidative response to exercise		1
826	36657931	10.1016/j.clnesp.2022.11.001	Chemopreventive and anti-tumor potential of vitamin E in preclinical breast cancer studies: A systematic review		1
827	38777445	10.1016/j.clnesp.2024.03.035	Effect of combination of Beta Glucan and Lactobacillus rhamnosus HerizI on white blood cell counts and serum levels of IL-4 and IL-12 in women with breast cancer undergoing chemotherapy: A randomized double-blind placebo-controlled clinical trial		1
828	38986906	10.1016/j.clnesp.2024.06.046	Clinical implications of nutritional interventions reducing calories, a systematic scoping review		1
829	39577691	10.1016/j.clnesp.2024.11.014	The effects of Omega-3 fatty acids and vitamin D supplementation on the quality of life and blood inflammation markers in newly diagnosed breast cancer women: An open-labelled randomised controlled trial		1
830	41183613	10.1016/j.clnesp.2025.10.025	The impact of ultra-processed food intake and genetic predisposition on psychological well-being in a general adult cohort with cancer subgroups: The KoGES study		1
831	15556248	10.1016/j.clnu.2004.07.016	Acute and chronic phase reaction - a mother of disease		1
832	24785098	10.1016/j.clnu.2014.03.007	Muscle contractile and metabolic dysfunction is a common feature of sarcopenia of aging and chronic diseases: from sarcopenic obesity to cachexia		1
833	29056514	10.1016/j.cmet.2017.09.015	Molecular Mechanisms Linking Exercise to Cancer Prevention and Treatment		1
834	33657388	10.1016/j.cmet.2021.02.011	How does obesity promote breast cancer tumor growth?		1
835	33811821	10.1016/j.cmet.2021.03.009	Creatine promotes cancer metastasis through activation of Smad2/3		1
836	27875786	10.1016/j.coph.2016.11.003	Inflammation, dysregulated metabolism and aromatase in obesity and breast cancer		1
837	390	10.1016/j.cophys.2023.100720	The stress connection in cancer: the adrenergic fuelling of breast tumors		1
838	41211165	10.1016/j.cpnec.2025.100322	Impact of physical and psychological stressors on tumor growth and immune responses in breast cancer		1
839	26846483	10.1016/j.cppeds.2015.12.003	Environmental health: Children's health, a clinician's dilemma		1
840	19004639	10.1016/j.critrevonc.2008.09.014	Coping with illness and subjective theories of illness in adult patients with haematological malignancies: Systematic review		1
841	25132165	10.1016/j.critrevonc.2014.07.004	Reproductive factors and non-Hodgkin lymphoma: A systematic review		1
842	25660264	10.1016/j.critrevonc.2014.12.012	Role of physical activity and sport in oncology Scientific commission of the National Federation Sport and Cancer CAMI		1
843	26633247	10.1016/j.critrevonc.2015.11.005	The effectiveness of exercise programmes in patients with multiple myeloma: A literature review		1
844	35007701	10.1016/j.critrevonc.2022.103578	Protective effects of physical activity in colon cancer and underlying mechanisms: A review of epidemiological and biological evidence		1
845	36257539	10.1016/j.critrevonc.2022.103859	Cancer-related cognitive impairment in non-CNS cancer patients: Targeted review and future action plans in Europe		1
846	38582031	10.1016/j.ctarc.2024.100813	Predictors of elevated C-reactive protein among pre-treatment, newly diagnosed breast cancer patients: A cross-sectional study		1
847	40946468	10.1016/j.ctarc.2025.100998	The cognitive survivorship model: Bridging neuro-oncology and neurology		1
848	27502797	10.1016/j.ctcp.2016.04.005	Massage therapy research review		1
849	27502816	10.1016/j.ctcp.2016.06.005	Yoga research review		1
850	24559833	10.1016/j.ctim.2013.11.010	Health benefits of qigong or tai chi for cancer patients: A systematic review and meta-analyses		1
851	29458936	10.1016/j.ctim.2017.11.023	Effects of combined and resistance training on the inflammatory profile in breast cancer survivors: A systematic review		1
852	33359756	10.1016/j.ctim.2020.102654	The effects of physical activity, fast-mimicking diet and psychological interventions on cancer survival: A systematic review and meta-analysis of randomized controlled trials		1
853	19962830	10.1016/j.ctrv.2009.11.003	Exercise and cancer rehabilitation: a systematic review		1
854	20172656	10.1016/j.ctrv.2010.01.002	Dietary constituents of broccoli and other cruciferous vegetables: Implications for prevention and therapy of cancer		1
855	23871124	10.1016/j.ctrv.2013.06.007	Evidence-based physical activity guidelines for cancer survivors: Current guidelines, knowledge gaps and future research directions		1
856	30227299	10.1016/j.ctrv.2018.08.010	Tumor-associated macrophages in breast cancer: Innocent bystander or important player?		1
857	36283165	10.1016/j.ctrv.2022.102470	The conundrum of breast cancer and microbiome - A comprehensive review of the current evidence		1
858	20541059	10.1016/j.currproblcancer.2010.04.007	ACR Appropriateness Criteria®: Follow-Up of Hodgkin's Lymphoma		1
859	39615199	10.1016/j.currproblcancer.2024.101159	Dietary influence on cancer progression: Gut health and genomic profiles		1
860	21600785	10.1016/j.cyto.2011.04.007	Benefits of exercise training on breast cancer progression and inflammation in C3(1)SV40Tag mice		1
861	22056354	10.1016/j.cyto.2011.09.027	Intestinal inflammatory cytokine response in relation to tumorigenesis in the ApcMin/+ mouse		1
862	24548426	10.1016/j.cyto.2013.12.011	Effects of the MCP-1 synthesis inhibitor bindarit on tumorigenesis and inflammatory markers in the C3(1)/SV40Tag mouse model of breast cancer		1
863	33985854	10.1016/j.cyto.2021.155556	Relationship between cytokines and brain-derived neurotrophic factor (BDNF) in trajectories of cancer-related cognitive impairment		1
864	36099755	10.1016/j.cyto.2022.156028	Sleep quality traits correlate with inflammatory markers in the breast tissue of women		1
865	32057702	10.1016/j.cytogfr.2020.02.001	The interrelationship between physical activity and metabolic regulation of breast cancer progression in obesity via cytokine control		1
866	1171	10.1016/j.ddstr.2004.10.003	Cancer chemoprevention: Myth or reality?		1
867	37383767	10.1016/j.dib.2023.109278	Data on the effects of The-Optimal-Lymph-Flow program on lymphedema symptoms in breast cancer survivors		1
868	924	10.1016/j.eclinm.2024.102987	CONSORT-DEFINE explanation and elaboration: recommendations for enhancing reporting quality and impact of early phase dose-finding clinical trials		1
869	18977131	10.1016/j.ejca.2008.09.010	A comparison of the characteristics of disease-free breast cancer survivors with or without cancer-related fatigue syndrome		1
870	20843488	10.1016/j.ejca.2010.07.028	State of the epidemiological evidence on physical activity and cancer prevention		1
871	27984769	10.1016/j.ejca.2016.10.029	Use of complementary and alternative medicine: A multicenter cross-sectional study in 1089 melanoma patients		1
872	39461048	10.1016/j.ejon.2024.102714	Effects of an integrated lifestyle intervention for overweight and obese breast cancer survivors: A quasi-experimental study		1
873	40945166	10.1016/j.ejon.2025.102968	Effectiveness of Pilates in cancer patients for pain and functionality measures: A systematic review		1
874	29246853	10.1016/j.ejphar.2017.12.030	Cafestol, a coffee diterpene, inhibits urotensin II-induced interleukin-8 expression in human umbilical vein endothelial cells		1
875	20947287	10.1016/j.ejso.2010.09.011	Physical activity and breast cancer outcome: A brief review of evidence, current practice and future direction		1
876	2078	10.1016/j.esmoop.2023.101492	153TiP Effects of resistance vs aerobic training on Ki-67 and other health-related biomarkers: the neo-program, a randomized controlled trial on breast cancer patients undergoing neoadjuvant treatment		1
877	37290358	10.1016/j.esmoop.2023.101564	Outcomes in breast cancer-does ethnicity matter?		1
878	39121813	10.1016/j.esmoop.2024.103665	Moderate physical activity during neoadjuvant chemotherapy in breast cancer patients: effect on cancer-related inflammation and pathological complete response-the Neo-Runner study			1
879	2079	10.1016/j.esmoop.2025.104704	151TiP CIRCADIAN: circadian rhythm impact on triple-negative breast cancer (TNBC) response to neoadjuvant immunotherapy – A feasibility randomized trial		1
880	20064603	10.1016/j.exger.2010.01.004	Oxidative stress: Biomarkers and novel therapeutic pathways		1
881	25868397	10.1016/j.exger.2015.04.004	Association between leukocyte telomere length and bone mineral density in women 25-93 years of age		1
882	33794319	10.1016/j.exger.2021.111318	Systematic review on the effects of physical exercise on cellular immunosenescence-related markers-An update		1
883	34146655	10.1016/j.exger.2021.111454	Exercise training partially rescues impaired mucosal associated invariant t-cell mobilization in breast cancer survivors compared to healthy older women			1
884	36792040	10.1016/j.exger.2023.112121	Mediterranean diet in the management and prevention of obesity		1
885	37844768	10.1016/j.exger.2023.112310	Effect of exercise on inflammatory markers in postmenopausal women with overweight and obesity: A systematic review and meta-analysis		1
886	38782352	10.1016/j.expneurol.2024.114818	Effects of exercise and doxorubicin on acute diaphragm neuromuscular transmission failure		1
887	38582343	10.1016/j.fct.2024.114636	Potential impact of underlying diseases influencing ADME in nonclinical safety assessment		1
888	18191754	10.1016/j.freeradbiomed.2007.01.025	Redox regulation of the VEGF signaling path and tissue vascularization: Hydrogen peroxide, the common link between physical exercise and cutaneous wound healing		1
889	23104101	10.1016/j.freeradbiomed.2012.10.525	Seven sirtuins for seven deadly diseases ofaging		1
890	32768573	10.1016/j.freeradbiomed.2020.06.037	Exercise-mediated downregulation of MALAT1 expression and implications in primary and secondary cancer prevention		1
891	38141887	10.1016/j.freeradbiomed.2023.12.016	DNA base oxidation in relation to TNM stages and chemotherapy treatment in colorectal cancer patients 2-9 months post-surgery		1
892	38244776	10.1016/j.gofs.2024.01.004	How could physical activity decrease the risk of breast cancer development and recurrence?		1
893	38576560	10.1016/j.heliyon.2024.e28807	Transcriptomics and metabonomics study on the effect of exercise combined with curcumin supplementation on breast cancer in mice		1
894	39856008	10.1016/j.hoc.2024.12.005	The Role of the Microbiome in Cancer Therapies Current Evidence and Future Directions		1
895	392	10.1016/j.ijrobp.2011.06.398	The Relationship of Post-operative Breast Radiation Therapy to Physical Function		1
896	393	10.1016/j.ijrobp.2012.07.199	Symptoms, Physical Impairments, and Function in Breast Cancer Patients with 1-3 Positive Axillary Lymph Nodes		1
897	394	10.1016/j.ijrobp.2017.06.1894	Encouraging Exercise Through Wearable Activity Tracker With Daily Text Feedback: Lessons Learned in Developing the ICanSTEP Program		1
898	33223046	10.1016/j.ijrobp.2020.10.018	Early Changes in Physical Activity and Quality of Life With Thoracic Radiation Therapy in Breast Cancer, Lung Cancer, and Lymphoma		1
899	919	10.1016/j.ijscr.2025.110909	Giant Colonic Diverticulum: Case report of a rare complication of a common disease		1
900	28818640	10.1016/j.imlet.2017.08.007	The influence of physical activity in the anti-tumor immune response in experimental breast tumor		1
901	34480981	10.1016/j.imlet.2021.08.005	Effects of exercise and anti-PD-1 on the tumour microenvironment		1
902	32707493	10.1016/j.intimp.2020.106787	In-vitro and in-vivo anti-breast cancer activity of synergistic effect of berberine and exercise through promoting the apoptosis and immunomodulatory effects		1
903	39662270	10.1016/j.intimp.2024.113756	Preventive effect of MitoQ supplementation and endurance training on glioblastoma and its consequences: TLR4/CREB/ NF-κβ /IL-1β pathway and behaviors		1
904	37520731	10.1016/j.isci.2023.107298	Voluntary exercise does not always suppress cancer progression		1
905	1131	10.1016/j.jacc.2013.08.002	A Review of JACC Journal Articles on the Topic of Cardiac Imaging: 2011–2012		1
906	32553370	10.1016/j.jad.2020.03.139	Night shift work in resident physicians: does it affect mood states and cognitive levels?		1
907	33218558	10.1016/j.jbmt.2020.08.002	Application of physical exercise therapies in breast cancer survivors and their effects on the inflammatory profile: A narrative review		1
908	395	10.1016/j.jesf.2012.04.004	Physical activity and breast cancer risk		1
909	396	10.1016/j.jff.2025.106980	Narrative review: The multifaceted benefits of wasabi herbal supplements: Enhancing immune function, cognitive performance, and physical endurance		1
910	33059998	10.1016/j.jgo.2020.09.026	CANcer BEhavioural nutrition and exercise feasibility trial (CanBenefit); phase I qualitative interview findings		1
911	31864435	10.1016/j.jmpt.2018.12.007	Manual Therapy as Treatment for Chronic Musculoskeletal Pain in Female Breast Cancer Survivors: A Systematic Review and Meta-Analysis		1
912	37202004	10.1016/j.jnma.2023.02.007	Disparities in triple negative breast cancer		1
913	32827665	10.1016/j.jnutbio.2020.108484	Cytochrome P450-derived linoleic acid metabolites EpOMEs and DiHOMEs: a review of recent studies		1
914	31921481	10.1016/j.jshs.2019.07.004	Impacts of exercise interventions on different diseases and organ functions in mice		1
915	32738520	10.1016/j.jshs.2020.07.008	Roles and molecular mechanisms of physical exercise in cancer prevention and treatment		1
916	39447748	10.1016/j.jshs.2024.101001	Can exercise kill tumors?		1
917	40250619	10.1016/j.jshs.2025.101041	Exercise-induced extracellular vesicles delay tumor development by igniting inflammation in an immunologically cold triple-negative breast cancer mouse model		1
918	40513716	10.1016/j.jshs.2025.101066	Exercise as a cancer treatment: New evidence from preclinical and early phase clinical studies		1
919	2080	10.1016/j.jtho.2019.08.135	ES15.01 Management of Cognitive Changes in Oncology Patients		1
920	32007575	10.1016/j.lfs.2020.117387	Synergetic inhibition of daidzein and regular exercise on breast cancer in bearing-4T1 mice by regulating NK cells and apoptosis pathway		1
921	33220294	10.1016/j.lfs.2020.118790	Dissecting the molecular pathways involved in the effects of physical activity on breast cancers cells: A narrative review		1
922	35691376	10.1016/j.lfs.2022.120706	Cellular and molecular insights into the roles of visfatin in breast cancer cells plasticity programs		1
923	39490523	10.1016/j.lfs.2024.123170	Cardio-oncological dialogue: Understanding the mechanistic correlation between heart failure and cancer		1
924	27040847	10.1016/j.lungcan.2016.01.021	Leisure-time physical activity and lung cancer risk: A systematic review and meta-analysis		1
925	20537472	10.1016/j.maturitas.2010.04.009	Menopausal arthralgia: Fact or fiction		1
926	23870832	10.1016/j.maturitas.2013.06.010	Can exercise-related improvements in immunity influence cancer prevention and prognosis in the elderly?		1
927	1120	10.1016/j.maturitas.2015.06.037	Personalized health care for midlife and beyond		1
928	28515012	10.1016/j.maturitas.2017.04.022	Breast cancer and exercise: The role of adiposity and immune markers		1
929	33036706	10.1016/j.maturitas.2020.06.022	Effects of exercise on physical outcomes of breast cancer survivors receiving hormone therapy - A systematic review and meta-analysis		1
930	17113718	10.1016/j.mehy.2006.09.026	Lipid peroxidation and the protective effect of physical exercise on breast cancer		1
931	21684085	10.1016/j.mehy.2011.05.030	Can natural antibodies to VIP or VIP-like HIV-1 glycoprotein facilitate prevention and supportive treatment of breast cancer?		1
932	29150280	10.1016/j.mehy.2017.10.015	NK cell recruitment and exercise: Potential immunotherapeutic role of shear stress and endothelial health		1
933	397	10.1016/j.mehy.2023.111022	What are the physiologic effects of Resistance Exercise behind breast cancer-related lymphedema prevention?		1
934	30529454	10.1016/j.metabol.2018.12.001	Childhood obesity: increased risk for cardiometabolic disease and cancer in adulthood		1
935	37164309	10.1016/j.metabol.2023.155586	Association between the Finnish Diabetes Risk Score and cancer in middle-aged and older adults: Involvement of inflammation		1
936	35346868	10.1016/j.mito.2022.03.004	Sirtuin 3 and mitochondrial permeability transition pore (mPTP): A systematic review		1
937	958	10.1016/j.ncrna.2023.12.005	Circular RNA-mediated miRNA sponge & RNA binding protein in biological modulation of breast cancer		1
938	36096206	10.1016/j.neubiorev.2022.104858	Training-induced hypoalgesia and its potential underlying mechanisms		1
939	39892436	10.1016/j.neubiorev.2025.106035	The metabolic basis of cancer-related fatigue		1
940	37981005	10.1016/j.niox.2023.11.003	A review on nitrates’ health benefits and disease prevention		1
941	22858194	10.1016/j.nut.2012.01.020	The impact of music on metabolism		1
942	30170303	10.1016/j.nut.2018.05.022	Effects of exercise training and supplementation with selenium nanoparticle on T-helper 1 and 2 and cytokine levels in tumor tissue of mice bearing the 4 T1 mammary carcinoma		1
943	32234652	10.1016/j.nut.2020.110749	Gut microbiota composition after diet and probiotics in overweight breast cancer survivors: a randomized open-label pilot intervention trial		1
944	32800792	10.1016/j.pcad.2020.08.002	Exercise intensity and cardiovascular health outcomes after 12 months of football fitness training in women treated for stage I-III breast cancer: Results from the football fitness After Breast Cancer (ABC) randomized controlled trial							1
945	32359877	10.1016/j.pec.2020.04.014	Evaluation of first-person storytelling on changing health-related attitudes, knowledge, behaviors, and outcomes: A scoping review		1
946	26073310	10.1016/j.pharmthera.2015.06.006	Modulation of the tumor vasculature and oxygenation to improve therapy		1
947	39527999	10.1016/j.pharmthera.2024.108750	Neurobiology of cancer: Adrenergic signaling and drug repurposing		1
948	29414191	10.1016/j.phrs.2018.01.012	A glance at the therapeutic potential of irisin against diseases involving inflammation, oxidative stress, and apoptosis: An introductory review		1
949	36441036	10.1016/j.phrs.2022.106525	Can a basic solution activate the inflammatory reflex? A review of potential mechanisms, opportunities, and challenges		1
950	23174553	10.1016/j.pmrj.2012.09.588	The role and efficacy of exercise in persons with cancer		1
951	19501243	10.1016/j.pop.2009.01.009	Comorbidities of Obesity		1
952	16962248	10.1016/j.psyneuen.2006.06.008	Changes in salivary cortisol and corticosteroid receptor-α mRNA expression following a 3-week multidisciplinary treatment program in patients with fibromyalgia		1
953	17092654	10.1016/j.psyneuen.2006.09.011	Psychologic stress, reduced NK cell activity, and cytokine dysregulation in women experiencing diagnostic breast biopsy		1
954	23273678	10.1016/j.psyneuen.2012.11.016	Loneliness predicts pain, depression, and fatigue: Understanding the role of immune dysregulation		1
955	31252304	10.1016/j.psyneuen.2019.05.028	Clinical characterization of allostatic overload		1
956	31974046	10.1016/j.redox.2020.101439	Exercise shapes redox signaling in cancer		1
957	398	10.1016/j.scispo.2019.04.009	Physical activity, obesity and breast cancer: which practical conclusions?		1
958	36356761	10.1016/j.scitotenv.2022.159923	Association between serum concentrations of perfluoroalkyl substances and global DNA methylation levels in peripheral blood leukocytes of Japanese women: A cross-sectional study		1
959	32087245	10.1016/j.semcancer.2020.02.010	Epidemiology of breast cancer, a paradigm of the common soil hypothesis		1
960	36871634	10.1016/j.semcancer.2023.02.008	The role of exercise in obesity-related cancers: Current evidence and biological mechanisms		1
961	37301450	10.1016/j.semcancer.2023.06.002	Physiological and environmental factors affecting cancer risk and prognosis in obesity		1
962	40714142	10.1016/j.semcancer.2025.07.007	Obesity-driven inflammation and cancer risk: A comprehensive review		1
963	41197755	10.1016/j.semcancer.2025.10.005	Microbial metabolites for cancer immunotherapy: Current evidence and future directions		1
964	30573180	10.1016/j.semradonc.2018.10.001	Exercise as Adjunct Therapy in Cancer		1
965	399	10.1016/j.senol.2020.05.011	Influence of physical activity on the prevention, antineoplastic treatment and survival of patients with breast cancer		1
966	39396727	10.1016/j.slast.2024.100208	Exploring the mechanisms and current status of acupuncture in alleviating tumor metabolism and associated diseases: Insights from the central nervous system and immune microenvironment		1
967	23618533	10.1016/j.smrv.2012.12.006	Neuroendocrine, immune and oxidative stress in shift workers		1
968	41005122	10.1016/j.socscimed.2025.118603	Strategies for recruiting participants underrepresented in clinical research: A scoping review		1
969	18022057	10.1016/j.soncn.2007.08.006	Methodologic issues in exercise intervention research in oncology		1
970	28718417	10.1016/j.trecan.2017.04.007	Exercise and the Hallmarks of Cancer		1
971	33358110	10.1016/j.trecan.2020.12.003	Exercise Benefits Meet Cancer Immunosurveillance: Implications for Immunotherapy		1
972	29596867	10.1016/j.yfrne.2018.03.004	The short-term stress response - Mother nature's mechanism for enhancing protection and performance under conditions of threat, challenge, and opportunity		1
973	25448454	10.1016/j.ygyno.2014.11.006	Incidence, risk factors and estimates of a woman's risk of developing secondary lower limb lymphedema and lymphedema-specific supportive care needs in women treated for endometrial cancer		1
974	28624154	10.1016/j.ygyno.2017.06.004	Lymphedema following gynecological cancer: Results from a prospective, longitudinal cohort study on prevalence, incidence and risk factors		1
975	32081742	10.1016/j.yhbeh.2020.104719	Changes in nucleus accumbens gene expression accompany sex-specific suppression of spontaneous physical activity in aromatase knockout mice		1
976	26656407	10.1016/j.ypmed.2015.11.030	Effect of diagnosis with a chronic disease on physical activity behavior in middle-aged women		1
977	38145876	10.1016/j.ypmed.2023.107831	Association between circadian physical activity patterns and cancer incidence through regulation of inflammation: A UK biobank study		1
978	10857523	10.1016/S0003-9993(00)90110-2	Exercise therapy effect on natural killer cell cytotoxic activity in stomach cancer patients after curative surgery		1
979	12479996	10.1016/S0022-3999(02)00409-9	The effect of hypnotic-guided imagery on psychological well-being and immune function in patients with prior breast cancer		1
980	11937435	10.1016/S0090-4295(01)01175-X	Is obesity a risk factor for prostate cancer, and does it even matter? A hypothesis and different perspective		1
981	9628967	10.1016/S0095-4543(05)70080-4	Physical activity and the primary prevention of cancer		1
982	35430021	10.1016/S0140-6736(22)00242-2	Management of common clinical problems experienced by survivors of cancer		1
983	41092926	10.1016/S0140-6736(25)01637-X	Burden of 375 diseases and injuries, risk-attributable burden of 88 risk factors, and healthy life expectancy in 204 countries and territories, including 660 subnational locations, 1990-2023: a systematic analysis for the Global Burden of Disease Study 2023		1
984	41092928	10.1016/S0140-6736(25)01917-8	Global burden of 292 causes of death in 204 countries and territories and 660 subnational locations, 1990-2023: a systematic analysis for the Global Burden of Disease Study 2023		1
985	1160	10.1016/S0211-5638(07)74444-9	Physical activity and breast cancer. A systematic review; Ejercicio físico y cáncer de mama. Una revisión		1
986	10399771	10.1016/S0306-4530(99)00016-5	Emotional stability, anxiety, and natural killer activity under examination stress		1
987	8960517	10.1016/S0360-3016(96)00295-7	Symptomatic coronary artery disease after mantle irradiation for Hodgkin's disease		1
988	12932614	10.1016/S0735-1097(03)00760-5	Cardiac complications of mediastinal radiotherapy - The other side of the coin		1
989	400	10.1016/S0735-1097(18)32046-1	PROGNOSTIC IMPORTANCE OF POOR CARDIORESPIRATORY FITNESS IN PATIENTS WITH CANCER REFERRED FOR EXERCISE TREADMILL TESTING		1
990	12679178	10.1016/S0899-9007(02)00981-4	Dietary fiber intake for the elderly		1
991	401	10.1016/S0959-8049(11)70382-3	Energy Balance Including Physical Activity Influence Breast and Colon Carcinogenesis - Results From Recent Studies		1
992	402	10.1016/S0959-8049(11)71092-9	Reduction of Physical Exercise is Associated With Chronic Fatigue and Poor Physical Health Within 5 Years After Cancer Treatment		1
993	403	10.1016/S0959-8049(11)71416-2	The Role of a 3 Month Intervention Program on the Professional Reintegration of Cancer Survivors: a Pilot Study		1
994	404	10.1016/S0959-8049(16)30760-2	Effect of regular exercise on survival in women with early stage luminal a breast cancer		1
995	11880207	10.1016/S1040-8428(01)00143-3	Radiotherapy-related fatigue		1
996	12903017	10.1016/S1053-4296(03)00035-3	Lymphedema management		1
997	1149	10.1016/S1138-0322(10)70040-7	Review of scientific journals on dietetics and nutrition; Revisión de revistas científicas de dietética y nutrición		1
998	405	10.1016/S1359-6349(04)90834-8	Pro-active approaches (phytoestrogens, anti-oxidants & physical activities ... ) - is there any evidence supporting a protective effect?		1
999	406	10.1016/S1359-6349(04)90956-1	Late sequelae of breast cancer treatment, are they preventable? Radiotherapy		1
1000	407	10.1016/S1359-6349(08)71376-4	The first pilot study on characteristics and practice patterns of Kuwaiti breast cancer patients		1
1001	408	10.1016/S1359-6349(09)70068-0	Exercise for disease prevention and health promotion in cancer survivors		1
1002	409	10.1016/S1359-6349(10)70384-0	The physical activity level after the treatment for breast cancer: one-year follow-up		1
1003	410	10.1016/S1359-6349(10)70895-8	Exposure to environmental tobacco smoke in childhood and incidence for selected cancers in adulthood: an analysis in the European prospective investigation into cancer and nutrition		1
1004	28759385	10.1016/S1470-2045(17)30411-4	Physical activity, sedentary behaviour, diet, and cancer: an update and emerging new evidence		1
1005	28759386	10.1016/S1470-2045(17)30536-3	Preventive therapy for cancer		1
1006	12360858	10.1016/S1631-0691(02)01482-8	Aging alters progressively all aspects of health.		1
1007	31723429	10.1017/jns.2019.32	The Dietary Inflammatory Index® and Alternative Healthy Eating Index 2010 in relation to leucocyte telomere length in postmenopausal women: a cross-sectional study		1
1008	17922950	10.1017/S0007114507833009	Nutrition and immunity in cancer		1
1009	17922957	10.1017/S0007114507839596	Fostering antioxidant defences: Up-regulation of antioxidant genes or antioxidant supplementation?		1
1010	34308819	10.1017/S0007114521002804	Are dietary factors involved in the association of CDH4 methylation and breast cancer risk?		1
1011	26786393	10.1017/S002966511500419X	Cancer-associated malnutrition, cachexia and sarcopenia: The skeleton in the hospital closet 40 years later		1
1012	411	10.1017/S0029665120003584	Serum inflammatory profiles - association with breast cancer risk including dietary patterns: a case-control study		1
1013	36524561	10.1017/S0029665122002889	Tackling the adverse health effects of excess body fat in breast cancer: where does physical activity fit in?		1
1014	412	10.1017/S0029665125000631	Ultra-processed food intake and cancer risk in the Melbourne Collaborative Cohort Study		1
1015	19079886	10.1017/S095442240720294X	Diet, physical activity and energy balance and their impact on breast and prostate cancers		1
1016	1151	10.1017/S0959259809990451	Telomeres and the ageing process		1
1017	1147	10.1017/S0959259810000286	Autonomic dysfunction in older people		1
1018	10832598	10.1023/A:1006379925343	Association between immunity and prognostic factors in early stage breast cancer patients before adjuvant treatment		1
1019	9934715	10.1023/A:1008853601471	Physical activity and cancer etiology: associations and mechanisms		1
1020	15111765	10.1023/B:BREA.0000025422.26148.8d	Use of complementary and alternative medicine by Chinese women with breast cancer		1
1021	14970733	10.1023/B:CACO.0000016573.79453.ba	Obesity and cancer risk among white and black United States veterans		1
1022	1172	10.1023/B:JOLA.0000011229.57572.69	The Survey Shows		1
1023	23258395	10.1024/0300-9831/a000106	Nutritional and cultural aspects of the mediterranean diet		1
1024	12090371	10.1037/0022-006X.70.3.590	Biobehavioral outcomes following psychological interventions for cancer patients		1
1025	28345941	10.1037/hea0000477	The Roles of Negative Affect and Goal Adjustment Capacities in Breast Cancer Survivors: Associations With Physical Activity and Diurnal Cortisol Secretion		1
1026	25584487	10.1038/bjc.2014.662	Effect of aerobic training on the host systemic milieu in patients with solid tumours: an exploratory correlative study				1
1027	28881355	10.1038/bjc.2017.303	Presurgical weight loss affects tumour traits and circulating biomarkers in men with prostate cancer		1
1028	24820216	10.1038/bmt.2014.71	The skinny on obesity and plasma cell myeloma: a review of the literature		1
1029	27273068	10.1038/ejcn.2016.96	Key determinants of energy expenditure in cancer and implications for clinical practice		1
1030	28548129	10.1038/modpathol.2017.30	Central pathology review with two-stage quality assurance for pathological response after neoadjuvant chemotherapy in the ARTemis Trial		1
1031	413	10.1038/nrc.2017.78	Exercise-dependent regulation of the tumour microenvironment		1
1032	18235448	10.1038/nrc2325	Mechanisms linking physical activity with cancer		1
1033	18846100	10.1038/nrc2507	Cytokines and their relationship to the symptoms and outcome of cancer		1
1034	28051119	10.1038/nrendo.2016.218	Health benefits of exercise - More than meets the eye!		1
1035	19352398	10.1038/nrurol.2009.41	Integrative medicine: Complementary therapies and supplements		1
1036	23792451	10.1038/onc.2013.244	Discovery of colorectal cancer PIK3CA mutation as potential predictive biomarker: power and promise of molecular pathological epidemiology		1
1037	34615982	10.1038/s12276-021-00681-0	Roles of circadian clocks in cancer pathogenesis and treatment		1
1038	32934318	10.1038/s41366-020-00676-3	Associations between markers of mammary adipose tissue dysfunction and breast cancer prognostic factors		1
1039	39379625	10.1038/s41390-024-03626-1	Weighing the future: strategic measures against rising childhood obesity		1
1040	34815548	10.1038/s41391-021-00470-w	Effects of yoga in men with prostate cancer on quality of life and immune response: a pilot randomized controlled trial		1
1041	35034957	10.1038/s41392-021-00831-w	Ketogenic diet for human diseases: the underlying mechanisms and potential for clinical implementations		1
1042	37230968	10.1038/s41392-023-01496-3	Pathophysiological mechanisms and therapeutic approaches in obstructive sleep apnea syndrome		1
1043	34907177	10.1038/s41408-021-00595-0	Risk of non-Hodgkin lymphoma in breast cancer survivors: a nationwide cohort study		1
1044	33911195	10.1038/s41416-021-01393-y	Targeting obesity-related dysfunction in hormonally driven cancers		1
1045	40251177	10.1038/s41420-025-02428-6	The crosstalk of breast cancer and ischemic heart disease		1
1046	34848715	10.1038/s41467-021-27306-4	Starvation-induced proteasome assemblies in the nucleus link amino acid supply to apoptosis		1
1047	28649655	10.1038/s41523-017-0019-5	Gene expression in breast and adipose tissue after 12 months of weight loss and vitamin D supplementation in postmenopausal women		1
1048	41203676	10.1038/s41523-025-00834-8	Effects of acute exercise on inflammatory and metabolic biomarkers in women: a randomized controlled trial		1
1049	36914746	10.1038/s41571-023-00744-3	Global trends in the epidemiology of bladder cancer: challenges for public health and clinical practice		1
1050	38992214	10.1038/s41596-024-00998-w	OBSERVE: guidelines for the refinement of rodent cancer models		1
1051	29777149	10.1038/s41598-018-26198-7	Stretching Reduces Tumor Growth in a Mouse Breast Cancer Model		1
1052	31992764	10.1038/s41598-020-57937-4	Visceral fat metabolic activity evaluated by preoperative 18F-FDG PET/CT significantly affects axillary lymph node metastasis in postmenopausal luminal breast cancer		1
1053	32098999	10.1038/s41598-020-60300-2	Investigation of sirtuin 1 polymorphisms in relation to the risk of colorectal cancer by molecular subtype		1
1054	33024201	10.1038/s41598-020-73499-x	Circulating branched-chain amino acids and long-term risk of obesity-related cancers in women		1
1055	33244094	10.1038/s41598-020-76906-5	Effects of obesity on NK cells in a mouse model of postmenopausal breast cancer		1
1056	33247198	10.1038/s41598-020-77841-1	Menopausal factors and risk of seropositive rheumatoid arthritis in postmenopausal women: a nationwide cohort study of 1.36 million women		1
1057	33441805	10.1038/s41598-020-80197-1	Pro-inflammatory cytokine polymorphisms and interactions with dietary alcohol and estrogen, risk factors for invasive breast cancer using a post genome-wide analysis for gene-gene and gene-lifestyle interaction		1
1058	33707475	10.1038/s41598-021-85048-1	Influence of serum inflammatory cytokines on cytochrome P450 drug metabolising activity during breast cancer chemotherapy: a patient feasibility study		1
1059	33782513	10.1038/s41598-021-86652-x	Subtle cardiac dysfunction in lymphoma patients receiving low to moderate dose chemotherapy		1
1060	35241723	10.1038/s41598-022-07446-3	The lasting effects of resistance and endurance exercise interventions on breast cancer patient mental wellbeing and physical fitness		1
1061	35361802	10.1038/s41598-022-08850-5	Exercise suppresses tumor growth independent of high fat food intake and associated immune dysfunction		1
1062	37085562	10.1038/s41598-023-33432-4	The effect of acute exercise on circulating immune cells in newly diagnosed breast cancer patients		1
1063	38081853	10.1038/s41598-023-47217-2	Aerobic exercise training mitigates tumor growth and cancer-induced splenomegaly through modulation of non-platelet platelet factor 4 expression		1
1064	40659656	10.1038/s41598-025-06057-y	Natural killer cells from endurance-trained older adults show improved functional and metabolic responses to adrenergic blockade and mTOR inhibition		1
1065	40826151	10.1038/s41598-025-13709-6	Genome-wide interaction study of physical activity and genetic susceptibility on colorectal cancer using UK biobank data		1
1066	905	10.1038/s41698-025-01019-z	Association of circulating immuno-oncology biomarkers with breast cancer risk: insights from two prospective cohorts		1
1067	903	10.1038/s41746-025-01913-7	Systematic review on the technology’s role in supporting lung cancer patients in the treatment journey		1
1068	32929232	10.1038/s42255-020-00277-4	Exercise and immunometabolic regulation in cancer		1
1069	980	10.1038/s43587-023-00455-5	Multivariate genome-wide analysis of aging-related traits identifies novel loci and new drug targets for healthy aging		1
1070	951	10.1038/s43587-024-00655-7	Blood protein assessment of leading incident diseases and mortality in the UK Biobank		1
1071	15238987	10.1038/sj.bjc.6602012	Fatigue and cancer: Causes, prevalence and treatment approaches		1
1072	16234822	10.1038/sj.bjc.6602819	Obesity and incidence of cancer: a large cohort study of over 145 000 adults in Austria		1
1073	16585935	10.1038/sj.embor.7400671	Mind-body research moves towards the mainstream. Mounting evidence for the role of the mind in disease and healing is leading to a greater acceptance of mind-body medicine		1
1074	11960328	10.1038/sj.leu.2402464	Developmental therapeutics program at the NCI: Molecular target and drug discovery process		1
1075	27256629	10.1038/srep27334	Dietary fruit, vegetable, fat, and red and processed meat intakes and Barrett's esophagus risk: a systematic review and meta-analysis		1
1076	28054593	10.1038/srep39975	High Shear Stresses under Exercise Condition Destroy Circulating Tumor Cells in a Microfluidic System		1
1077	27898068	10.1038/tp.2016.234	Preliminary indications of the effect of a brief yoga intervention on markers of inflammation and DNA methylation in chronically stressed women		1
1078	11473486	10.1042/CS20000275	Differences in lymph drainage between swollen and non-swollen regions in arms with breast-cancer-related lymphoedema		1
1079	12153496	10.1046/j.1365-277X.2002.00377.x	Lifestyle interventions - How joined up are we?		1
1080	12119655	10.1046/j.1467-789X.2002.00051.x	Weight control, physical activity and cancer-Strong links		1
1081	30076837	10.1053/j.gastro.2018.07.038	The Potential Role of Exercise and Nutrition in Harnessing the Immune System to Improve Colorectal Cancer Survival		1
1082	14965674	10.1054/brst.2001.0412	Evaluation of immediate versus delayed shoulder exercises after breast cancer surgery including lymph node dissection -: A randomised controlled trial		1
1083	10687887	10.1054/mehy.1999.0784	Vegan proteins may reduce risk of cancer, obesity, and cardiovascular disease by promoting increased glucagon activity		1
1084	19585401	10.1055/s-0029-1225330	Resistance training in cancer survivors: a systematic review		1
1085	21380980	10.1055/s-0031-1271697	Exercise Training and Cytokines in Breast Cancer Survivors		1
1086	21969266	10.1055/s-0031-1280917	Bone Health in Primary Ovarian Insufficiency		1
1087	1114	10.1055/s-0042-106208	Vitamin D and Mammographic Findings		1
1088	1164	10.1055/s-2005-918018	Exercise therapy and sports in cancer therapy and cancer aftercare; Bewegungstherapie und sport in der krebstherapie und -nachsorge		1
1089	1654303	10.1055/s-2007-1024752	LOOKING ALONG THE TRACK OF THE PSYCHONEUROIMMUNOLOGIC AXIS FOR MISSING LINKS IN CANCER PROGRESSION		1
1090	6112709	10.1056/NEJM198106113042407	INCREASED NUMBERS OF BETA-RECEPTORS IN ORTHOSTATIC HYPOTENSION DUE TO AUTONOMIC DYSFUNCTION		1
1091	27579642	10.1056/NEJMcibr1606456	Muscling in on cancer		1
1092	30428297	10.1056/NEJMcp1803290	Lymphedema after Breast Cancer Treatment		1
1093	12711737	10.1056/NEJMoa021423	Overweight, obesity, and mortality from cancer in a prospectively studied cohort of US adults		1
1094	414	10.1063/5.0159942	Dynamical analysis of a class of SEIR models through delayed strategies		1
1095	11310415	10.1079/pns200076	Physical activity and cancer risk		1
1096	17571950	10.1080/01635580701277379	Dietary and weight changes after treatments for lymphoma		1
1097	19838918	10.1080/01635580902725995	A case-control study on fat-to-muscle ratio and risk of breast cancer		1
1098	23368912	10.1080/01635581.2013.741760	Body Mass Index, Weight Change, and Survival in Non-Hodgkin Lymphoma Patients in Connecticut Women		1
1099	30198779	10.1080/01635581.2018.1495240	The Effect of Soy Nut Compared to Cowpea Nut on Body Weight, Blood Cells, Inflammatory Markers and Chemotherapy Complications in Children with Acute Lymphoblastic Leukemia: A Randomized Controlled Clinical Trial		1
1100	38847479	10.1080/01635581.2024.2361964	The Complex Connection between Obesity and Cancer: Signaling Pathways and Therapeutic Implications		1
1101	40285699	10.1080/01635581.2025.2494294	Effects of Nutritional Intervention and Exercise on Anthropometric and Metabolic Parameters in Moroccan Women with Breast Cancer: A Pilot Study		1
1102	8775583	10.1080/02701367.1995.10607913	Exercise and physical health: cancer and immune function		1
1103	17497314	10.1080/02841860701367845	Cancer related fatigue: A focus on breast cancer and Hodgkin's disease survivors		1
1104	17851864	10.1080/02841860701418838	High-intensity strength training improves quality of life in cancer survivors		1
1105	19235573	10.1080/02841860902755251	Lymphoedema therapy in breast cancer patients - a systematic review on effectiveness and a survey of current practices and costs in Finland		1
1106	29164979	10.1080/0284186X.2017.1404636	Primary bone lymphoma presenting as skeletal lesions in a patient recently treated for prostate cancer		1
1107	30696351	10.1080/0284186X.2018.1557344	Chronic fatigue and associated factors among long-term survivors of cancers in young adulthood		1
1108	31556747	10.1080/0284186X.2019.1670357	Mounting evidence supports the safety of weight lifting after breast cancer		1
1109	32935602	10.1080/0284186X.2020.1817550	Voluntary wheel running can lead to modulation of immune checkpoint molecule expression		1
1110	32686547	10.1080/03009742.2020.1771765	Fibromyalgia is often connected with disability pension: a very long-term follow-up study in Finland		1
1111	15047675	10.1080/07315724.2004.10719349	Long-term nutritional and digestive consequences of pelvic radiation		1
1112	15310732	10.1080/07315724.2004.10719371	Polyunsaturated fatty acids: Biochemical, nutritional and epigenetic properties		1
1113	35379042	10.1080/07420528.2022.2053702	Meal timing, distribution of macronutrients, and inflammation among African-American women: A cross-sectional study		1
1114	24579986	10.1080/08870446.2014.896916	Does perceived risk influence the effects of message framing? A new investigation of a widely held notion		1
1115	31141465	10.1080/08964289.2019.1604489	Benefits of Yoga on IL-6: Findings from a Randomized Controlled Trial of Yoga for Depression				1
1116	1154	10.1080/09291010802067213	Menstrual cycle, exercise and health		1
1117	40674311	10.1080/09553002.2025.2531905	Construction and validation of joint dose-response curves for chromosome aberrations and interphase lymphocyte survival for cytogenetic biodosimetry of partial exposure		1
1118	932	10.1080/09581596.2025.2535091	Association between systemic immune-inflammatory biomarkers (SII, NLR, PLR, LMR) and breast cancer		1
1119	36394217	10.1080/09593985.2022.2143252	Effects of complex decongestive therapy and aquatic physiotherapy on markers of the inflammatory process in individuals with lymphedema		1
1120	33974472	10.1080/09638288.2021.1921861	Two-year follow-up after a six-week high-intensity training intervention study with breast cancer patients: physiological, psychological and immunological differences			1
1121	1155	10.1080/09723757.2009.11886061	Exercise-induced genetic damage: A review		1
1122	17536763	10.1080/13547500601010418	The association between benzo[a]pyrene-DNA adducts and body mass index, calorie intake and physical activity		1
1123	36995115	10.1080/14656566.2023.2194489	Current advancements in pharmacotherapy for cancer cachexia		1
1124	26799652	10.1080/15548627.2015.1100356	Guidelines for the use and interpretation of assays for monitoring autophagy (3rd edition)		1
1125	15370743	10.1080/16501960410015443	Identification of relevant ICF categories in patients with chronic health conditions: A Delphi exercise		1
1126	1173	10.1080/17461390200072506	Sport and breast cancer-The value of physical activity in the primary and secondary prevention of mammary carcinomas		1
1127	28638724	10.1080/2162402X.2017.1301332	Calcium electroporation induces tumor eradication, long-lasting immunity and cytokine responses in the CT26 colon cancer mouse model		1
1128	415	10.1080/21641846.2025.2452143	COMT genotypes correlate with cancer-related fatigue in breast cancer survivors		1
1129	1002	10.1080/23328940.2022.2093561	How murine models of human disease and immunity are influenced by housing temperature and mild thermal stress		1
1130	15069764	10.1081/CNV-120027581	Physical activity after cancer: Physiologic outcomes		1
1131	41055102	10.1088/1361-6560/ae0beb	Brain networks involved in cancer treatment response: insights from 18F-FDG PET scans		1
1132	39787703	10.1088/2516-1091/ada85a	A comprehensive review of computational diagnostic techniques for lymphedema		1
1133	18684072	10.1089/acm.2007.0680	The need for attention to dose in mind-body interventions: Lessons from t'ai chi clinical trials		1
1134	18928393	10.1089/acm.2008.0039	The use of complementary and alternative medicine among Chinese women with breast cancer		1
1135	25574933	10.1089/bio.2014.0035	The bank of biological samples representing individuals exposed to long-term ionizing radiation at various doses		1
1136	35262416	10.1089/dna.2021.1118	Updated Understanding of the Causes of Cancer, and a New Theoretical Perspective of Combinational Cancer Therapies, a Hypothesis		1
1137	37036793	10.1089/jicm.2022.0778	Home-Based Buddhist Walking Meditation Mitigates Cardiotoxicity of Anthracycline Chemotherapy in Breast Cancer Patients: A Randomized Controlled Trial							1
1138	30321090	10.1089/jir.2018.0024	Breast Cancer Metastasis: Are Cytokines Important Players During Its Development and Progression?		1
1139	1175	10.1089/jwh.1995.4.447	Highlights from the Third Annual Congress on Women's Health, June 27-28, 1995, Washington, DC		1
1140	15770082	10.1089/lrb.2005.3.16	Lymphoscintigraphy to evaluate the effects of upper body dynamic exercise and handgrip exercise on radiopharmaceutical clearance from hands of healthy females.		1
1141	17034296	10.1089/lrb.2006.4.159	Lymphoscintigraphy to evaluate the effect of high versus low intensity upper body dynamic exercise on lymphatic function in healthy females.		1
1142	1111	10.1089/lrb.2016.29016.fb	Update December 2016		1
1143	31526221	10.1089/lrb.2019.0041	Function of Upper Extremity Human Lymphatics Assessed by Near-Infrared Fluorescence Imaging		1
1144	30870095	10.1091/mbc.E19-01-0004	The role of metabolism in cellular processes		1
1145	33410478	10.1093/abm/kaaa110	Contribution of Sleep Disruption and Sedentary Behavior to Fatigue in Survivors of Allogeneic Hematopoietic Cell Transplant		1
1146	38896063	10.1093/aje/kwae134	Association between neighborhood stressors and allostatic load in breast cancer survivors: the pathways study		1
1147	14742286	10.1093/aje/kwh041	Association of obesity and cancer risk in Canada		1
1148	19822569	10.1093/aje/kwp268	Body Size, Recreational Physical Activity, and B-Cell Non-Hodgkin Lymphoma Risk Among Women in the California Teachers Study		1
1149	22302075	10.1093/aje/kwr330	Physical Activity, Sedentary Behavior, and Leukocyte Telomere Length in Women		1
1150	22562662	10.1093/aje/kwr497	Alcohol Intake and the Incidence of Non-Hodgkin Lymphoid Neoplasms in the Cancer Prevention Study II Nutrition Cohort		1
1151	23444102	10.1093/aje/kws291	Association of leukocyte telomere length with breast cancer RISK: Nested case-control findings from the Shanghai Women's Health Study		1
1152	31845729	10.1093/aje/kwz264	Estimated Number of Lifetime Ovulatory Years and Its Determinants in Relation to Levels of Circulating Inflammatory Biomarkers		1
1153	15277264	10.1093/annonc/mdh314	Physical performance, depression, immune status and fatigue in patients with hematological malignancies after treatment		1
1154	34426823	10.1093/bmb/ldab019	Why exercise has a crucial role in cancer prevention, risk reduction and improved outcomes		1
1155	416	10.1093/bmb/lds023	Untitled		1
1156	16364923	10.1093/carcin/bgi288	DNA damage levels in prostate cancer cases and controls		1
1157	21464040	10.1093/carcin/bgr066	Interactions among genes, tumor biology and the environment in cancer health disparities: Examining the evidence on a national and global scale		1
1158	24670917	10.1093/carcin/bgu078	Genetic variants in interleukin genes are associated with breast cancer risk and survival in a genetically admixed population: the Breast Cancer Health Disparities Study		1
1159	26168820	10.1093/carcin/bgv102	Differentially methylated microRNAs in prediagnostic samples of subjects who developed breast cancer in the European Prospective Investigation into Nutrition and Cancer (EPIC-Italy) cohort		1
1160	36017575	10.1093/ehjci/jeac106	2022 ESC Guidelines on cardio-oncology developed in collaboration with the European Hematology Association (EHA), the European Society for Therapeutic Radiology and Oncology (ESTRO) and the International Cardio-Oncology Society (IC-OS)		1
1161	38390349	10.1093/ehjopen/oeae008	Editors' highlight picks from 2023 in EHJ Open		1
1162	37264547	10.1093/eurheartj/ehad201	Space and precision cardiovascular health: future perspectives of space travel		1
1163	31263891	10.1093/eurpub/ckz121	Prevention of chronic diseases in middle-age women: a cross-sectional study on an Italian large sample		1
1164	12421870	10.1093/jn/132.11.3456S	Physical activity and cancer prevention: Etiologic evidence and biological mechanisms		1
1165	15333746	10.1093/jn/134.9.2482S	Diet-gene interactions in p53-deficient mice: Insulin-like growth factor-1 as a mechanistic target		1
1166	17182820	10.1093/jn/137.1.161S	Exercise and biomarkers for cancer prevention studies		1
1167	9450570	10.1093/jnci/90.2.100	Recreational and occupational physical activities and risk of breast cancer		1
1168	39383207	10.1093/jnci/djae231	Response to McGovern, Dolan, Skipworth, et al.		1
1169	40112254	10.1093/jnci/djaf062	Effects of exercise on inflammation in female survivors of nonmetastatic breast cancer: a systematic review and meta-analysis		1
1170	20861455	10.1093/jnci/djq365	Functional assessment and the cancer survivor: Something old, something new		1
1171	22570317	10.1093/jnci/djs207	Physical activity, biomarkers, and disease outcomes in cancer survivors: a systematic review		1
1172	24935969	10.1093/jnci/dju098	Television Viewing and Time Spent Sedentary in Relation to Cancer Risk: A Meta-Analysis		1
1173	37139977	10.1093/jncimonographs/lgad011	A review of the impact of energy balance on triple-negative breast cancer		1
1174	25749595	10.1093/jncimonographs/lgu028	Tai Chi, cellular inflammation, and transcriptome dynamics in breast cancer survivors with insomnia: A randomized controlled trial							1
1175	37130140	10.1093/jpp/rgac092	Dietary supplements and medicinal plants in urolithiasis: diet, prevention, and cure		1
1176	39703168	10.1093/oncolo/oyae316	Incidence of patient-reported fatigue developing on palbociclib and endocrine therapy for advanced HR+ HER2- breast cancer		1
1177	8654511	10.1093/oxfordjournals.epirev.a036193	Epidemiology of menstruation and its relevance to women's health		1
1178	30566672	10.1093/sleep/zsy252	Sleep and cancer incidence in Alberta's Tomorrow Project cohort		1
1179	417	10.1093/sleepj/zsx050.1060	SLEEP DURATION ASSOCIATES WITH METABOLIC AND NON-METABOLIC DISEASES CURATED FROM ELECTRONIC MEDICAL RECORDS IN THE PARTNERS BIOBANK		1
1180	16565626	10.1097/00002820-200603000-00012	The influences of Chan-Chuang qi-gong therapy on complete blood cell counts in breast cancer patients treated with chemotherapy			1
1181	8776221	10.1097/00005768-199603000-00008	Does physical activity reduce risk of estrogen dependent cancer in women?		1
1182	10211853	10.1097/00005768-199904000-00012	Occupational physical activity and non-Hodgkin's lymphoma		1
1183	418	10.1097/00005768-200105001-00440	B160 FREE COMMUNICATION/POSTER IMMUNE FUNCTION		1
1184	419	10.1097/00005768-200105001-01730	FATIGUE, QUALITY OF LIFE, AND PHYSICAL FUNCTION AFTER CHEMOTHERAPY FOR BREAST CANCER		1
1185	12544628	10.1097/00005768-200301000-00002	Immunological changes after cancer treatment and participation in an exercise program		1
1186	31449084	10.1097/CCO.0000000000000578	Emerging mechanistic underpinnings and therapeutic targets for chemotherapy-related cognitive impairment		1
1187	35916555	10.1097/CM9.0000000000002133	Focus on anticancer therapy-induced cardiotoxicity from the perspective of oncologists		1
1188	30570577	10.1097/DER.0000000000000428	Paraben Toxicology		1
1189	21701435	10.1097/gme.0b013e31821ace67	New data on mindfulness-based stress reduction for hot flashes: How do alternative therapies compare with selective serotonin reuptake inhibitors?		1
1190	40062710	10.1097/j.pain.0000000000003505	Pain sensation and emotion induced by aromatase inhibitors: a new mouse model		1
1191	20016295	10.1097/JES.0b013e3181c5cd5a	Balancing Lymphedema Risk: Exercise Versus Deconditioning for Breast Cancer Survivors		1
1192	38935111	10.1097/JS9.0000000000001840	The association between immune cells and breast cancer: insights from Mendelian randomization and meta-analysis		1
1193	27168354	10.1097/MCO.0000000000000286	Obesity and tumor growth: inflammation, immunity, and the role of a ketogenic diet		1
1194	34011028	10.1097/MD.0000000000025705	Vertebral fracture during one repetition maximum testing in a breast cancer survivor A case report		1
1195	35482983	10.1097/MD.0000000000029116	Radiotherapy-induced isolated left main coronary artery disease presenting with cardiogenic shock A case report		1
1196	37933009	10.1097/MD.0000000000035767	Effects of traditional Chinese exercise on sleep quality: A systematic review and meta-analysis of randomized controlled trials		1
1197	39029031	10.1097/MD.0000000000039012	Safety of TNF-α inhibitors: A real-world study based on the US FDA Adverse Event Reporting System Database		1
1198	18660678	10.1097/MNH.0b013e3283040c99	The noncalciotropic actions of vitamin D: Recent clinical developments		1
1199	39964165	10.1097/NCC.0000000000001473	Assessing the Effects of Yoga on Cognition and Immune Function in Colorectal Cancer: A Feasibility Study		1
1200	25815851	10.1097/PPO.0000000000000096	Effects of Exercise on Tumor Physiology and Metabolism		1
1201	25886831	10.1097/PSY.0000000000000167	Higher Vagal Activity as Related to Survival in Patients With Advanced Breast Cancer: An Analysis of Autonomic Dysregulation		1
1202	40359350	10.1097/PSY.0000000000001398	Depression and Inflammation in Women With Breast Cancer: Risk and Resilience Factors		1
1203	19949160	10.1097/PSY.0b013e3181c68157	Physical Activity and Fatigue in Breast Cancer and Multiple Sclerosis: Psychosocial Mechanisms		1
1204	30102621	10.1097/SPC.0000000000000380	Understanding sex differences in the regulation of cancer-induced muscle wasting		1
1205	40830866	10.1097/WNO.0000000000002265	Long-Term Remission of Anti-Ri-Related Paraneoplastic Opsoclonus and Ptosis From Breast Carcinoma Using Maintenance Intravenous Methylprednisolone		1
1206	22125453	10.1100/2011/806787	Obesity, Inflammation, and Postmenopausal Breast Cancer: Therapeutic Implications		1
1207	37873380	10.1101/2023.09.30.560299	Physical activity regulates the immune response to breast cancer by a hematopoietic stem cell-autonomous mechanism		1
1208	2082	10.1101/2025.03.06.25323537	Exploring the Effect of a Supervised Exercise Intervention on Immune Cell Function and Tumour Infiltration in Patients with Breast Cancer Receiving Neoadjuvant Chemotherapy		1
1209	420	10.1109/CICN.2015.172	Harnessing Big Data for Wireless Body Area Network Applications		1
1210	1148	10.1109/CSSR.2010.5773857	The roles of mind-body exercise in the health care of breast cancer survivors in Malaysia		1
1211	36879361	10.1111/1756-185X.14658	Ankylosing spondylitis shares a common therapeutic target with breast cancer		1
1212	2083	10.1111/ajco.13263	Improved gut integrity in female breast cancer survivors after a 12-week exercise intervention		1
1213	36285898	10.1111/ajco.13867	Poster Listing		1
1214	33336496	10.1111/apha.13606	Physical exercise-A toxin-free complement to cancer therapy		1
1215	33605454	10.1111/bcp.14787	Do dimethyl fumarate and nicotinic acid elicit common, potentially HCA2-mediated adverse reactions? A combined epidemiological-experimental approach		1
1216	23731173	10.1111/ecc.12068	Effects of exercise on angiogenesis and apoptosis-related molecules, quality of life, fatigue and depression in breast cancer patients							1
1217	23834462	10.1111/ecc.12093	A systematic review and meta-analysis of exercise interventions for colorectal cancer patients		1
1218	25865148	10.1111/ejh.12561	Impact of a half marathon on cellular immune system, pro-inflammatory cytokine levels, and recovery behavior of breast cancer patients in the aftercare compared to healthy controls		1
1219	39138705	10.1111/his.15295	E-cadherin staining in the diagnosis of lobular versus ductal neoplasms of the breast: the emperor has no clothes		1
1220	28556395	10.1111/iep.12225	Effects of exercise training on breast cancer metastasis in a rat model		1
1221	33347696	10.1111/imj.15170	Effects of a prescribed, supervised exercise programme on tumour disease progression in oncology patients undergoing anti-cancer therapy: a retrospective observational cohort study		1
1222	17850613	10.1111/j.1360-0443.2007.01954.x	A biopsychosocial approach to examining tobacco-related health disparities among racially classified social groups		1
1223	16911025	10.1111/j.1365-2869.2006.00523.x	Duration of sleep and breast cancer risk in a large population-based case-control study		1
1224	1178	10.1111/j.1440-1681.1981.tb00740.x	PROCEEDINGS OF THE AUSTRALIAN SOCIETY FOR MEDICAL RESEARCH		1
1225	1177	10.1111/j.1440-1681.1982.tb00828.x	PROCEEDINGS OF THE AUSTRALIAN SOCIETY FOR MEDICAL RESEARCH		1
1226	22831391	10.1111/j.1440-1681.2012.05740.x	Introduction: Understanding the signalling mechanisms in molecular physiology and diseases		1
1227	1158	10.1111/j.1467-3010.2007.00668.x	Physical activity and health		1
1228	22296633	10.1111/j.1475-097X.2011.01066.x	The washout rate of a subcutaneous 99mTc-HSA depot in lower extremity lymphoedema		1
1229	21355946	10.1111/j.1745-7599.2010.00573.x	Effect of Iyengar yoga practice on fatigue and diurnal salivary cortisol concentration in breast cancer survivors		1
1230	9616742	10.1111/j.1749-6632.1997.tb48595.x	The epidemiology of physical activity and cancer		1
1231	10865769	10.1111/j.1749-6632.2000.tb06480.x	Total body protein in chronic diseases and in aging		1
1232	21793838	10.1111/j.1749-6632.2011.06096.x	The growing challenge of obesity and cancer: an inflammatory issue		1
1233	23050962	10.1111/j.1749-6632.2012.06750.x	Obesity and cancer risk: evidence, mechanisms, and recommendations		1
1234	981	10.1111/obr.13575	Leptin–VEGF crosstalk in excess body mass and related disorders: A systematic review		1
1235	29668082	10.1111/sms.13199	Altered stress hormone response following acute exercise during prostate cancer treatment		1
1236	37008404	10.1111/spc3.12498	Cultivating a healthy neuro-immune network: A health psychology approach.		1
1237	31612483	10.1113/JP279017	Exercise training and tumour progression: Younger, harder, better, faster and stronger		1
1238	19752112	10.1113/jphysiol.2009.179515	The diseasome of physical inactivity - and the role of myokines in muscle-fat cross talk		1
1239	421	10.1136/annrheumdis-2016-eular.3542	SCREENING FOR MALIGNANCIES IN SYSTEMIC SCLEROSIS PATIENTS POSITIVE FOR ANTI-RNA POLYMERASE III ANTIBODIES: A DELPHI EXERCISE AMONG EUSTAR EXPERTS		1
1240	422	10.1136/annrheumdis-2022-eular.2740	WHAT DO OSTEOPOROTIC PATIENTS KNOW ABOUT THEIR DISEASE?		1
1241	10854012	10.1136/bjsm.34.3.160	Exercise for cancer patients: A new challenge in sports medicine		1
1242	27581162	10.1136/bjsports-2016-096194	Does physical activity moderate the association between alcohol drinking and all-cause, cancer and cardiovascular diseases mortality? A pooled analysis of eight British population cohorts		1
1243	27993842	10.1136/bjsports-2016-096343	Exercise-induced biochemical changes and their potential influence on cancer: a scientific review		1
1244	9366739	10.1136/bmj.315.7115.1071	Recent advances - Geriatric medicine		1
1245	21885537	10.1136/bmj.d5326	Effect of manual lymph drainage in addition to guidelines and exercise therapy on arm lymphoedema related to breast cancer: randomised controlled trial		1
1246	32938594	10.1136/bmjopen-2020-037460	Exercise barriers and facilitators during hematopoietic stem cell transplantation: a qualitative study		1
1247	34625412	10.1136/bmjopen-2020-046052	Is there a role for physical activity when treating patients with cancer with immune checkpoint inhibitors? Protocol for a scoping review		1
1248	38508617	10.1136/bmjopen-2023-080239	Feasibility study of a multimodal prehabilitation programme in women receiving neoadjuvant therapy for breast cancer in a major cancer hospital: a protocol		1
1249	40409965	10.1136/bmjopen-2024-094279	Targeting osteosarcopenia and multimorbidity for frailty prevention through identification and deep phenotyping methods in healthy ageing and high-burden disease cohorts (OPTIMA-C): a longitudinal observational cohort study protocol for neuromusculoskeletal muscle health		1
1250	40473295	10.1136/bmjopen-2025-101425	Investigating the combined effects of statins and exercise on skeletal muscle mitochondrial content and function, cardiorespiratory fitness and quality of life in individuals with dyslipidaemia: Protocol for a randomised placebo-controlled trial		1
1251	41130694	10.1136/bmjopen-2025-107840	Yoga versus health education for persistent fatigue in patients with post-COVID-19 syndrome: protocol for a multicentre randomised controlled trial		1
1252	34135072	10.1136/ijgc-2021-002825	Importance of stress management in gynecological cancer		1
1253	24737458	10.1136/jech-2013-203451	Genetically predicted 17β-estradiol and systemic inflammation in women: a separate-sample Mendelian randomisation analysis in the Guangzhou Biobank Cohort Study		1
1254	36180069	10.1136/jitc-2021-002976	Ironing out exercise on immuno-oncological outcomes		1
1255	40550565	10.1136/jitc-2024-011258	Cancer immunotherapy clinical trials to support urgently needed access in low- and middle-income countries: A report from the SITC global access and impact committee		1
1256	40562704	10.1136/jitc-2025-011929	SITC vision: Opportunities for deeper understanding of mechanisms of anti-tumor activity, toxicity, and resistance to optimize cancer immunotherapy		1
1257	17307836	10.1136/jmg.2006.048173	Cancer risks in carriers of the BRCA1/2 Ashkenazi founder mutations		1
1258	9839085	10.1139/cjpp-76-5-581	Exercise and resistance to neoplasia		1
1259	8000351	10.1139/h94-020	Exercise and breast cancer: review and critical analysis of the literature		1
1260	12471175	10.1146/annurev.med.54.101601.152147	Growth Hormone Therapy in Adults		1
1261	10074676	10.1146/annurev.psych.50.1.137	Health psychology: Mapping biobehavioral contributions to health and illness		1
1262	28877002	10.1146/annurev-med-060116-022900	Lymphedema: Pathogenesis and Novel Therapies		1
1263	22540252	10.1146/annurev-nutr-071811-150713	Obesity in Cancer Survival		1
1264	21653222	10.1152/ajpendo.00520.2010	Exercise-induced muscle-derived cytokines inhibit mammary cancer cell growth		1
1265	16254130	10.1152/ajpregu.00014.2005	Patients with solid tumors treated with high-temperature whole body hyperthermia show a redistribution of naive/memory T-cell subtypes		1
1266	32159365	10.1152/ajpregu.00224.2019	Comparison of exercise training and estrogen supplementation on mast cell-mediated doxorubicin-induced cardiotoxicity		1
1267	24876361	10.1152/japplphysiol.00002.2014	Direct measurement of cell-free DNA from serially collected capillary plasma during incremental exercise		1
1268	12070181	10.1152/japplphysiol.00073.2002	Waging war on physical inactivity: Using modern molecular ammunition against an ancient enemy		1
1269	19478194	10.1152/japplphysiol.00249.2009	Swim training suppresses tumor growth in mice		1
1270	29357514	10.1152/japplphysiol.00738.2017	Voluntary exercise slows breast tumor establishment and reduces tumor hypoxia in ApoE(-/-) mice		1
1271	30303776	10.1152/physiol.00027.2018	Energy Constraint as a Novel Mechanism Linking Exercise and Health		1
1272	28814614	10.1152/physrev.00019.2016	Role of inactivity in chronic diseases: Evolutionary insight and pathophysiological mechanisms		1
1273	423	10.1155/2008/109502	Exercise as a Mean to Control Low-Grade Systemic Inflammation		1
1274	1141	10.1155/2012/803239	Safety and efficacy of Tien-Hsien Liquid Practical in patients with refractory metastatic breast cancer: A randomized, double-blind, placebo-controlled, parallel-group, phase IIa trial		1
1275	1139	10.1155/2012/979213	Cancer-related stress and complementary and alternative medicine: A review		1
1276	24073332	10.1155/2013/291546	Obesity as a major risk factor for cancer.		1
1277	25147434	10.1155/2014/296356	Cytokines and chemokines: Disease models, mechanisms, and therapies		1
1278	27563670	10.1155/2016/5387258	Effects of 8-Week Hatha Yoga Training on Metabolic and Inflammatory Markers in Healthy, Female Chinese Subjects: A Randomized Clinical Trial		1
1279	1109	10.1155/2017/2705860	Relationships between global DNA methylation in circulating white blood cells and breast cancer risk factors		1
1280	28751932	10.1155/2017/4234765	Does Regular Exercise Counter T Cell Immunosenescence Reducing the Risk of Developing Cancer and Promoting Successful Treatment of Malignancies?		1
1281	31885812	10.1155/2019/7147235	Lipid Peroxidation Products in Human Health and Disease 2019		1
1282	31118968	10.1155/2019/7695818	What Do Primary Healthcare Providers and Complementary and Alternative Medicine Practitioners in Palestine Need to Know about Exercise for Cancer Patients and Survivors: A Consensual Study Using the Delphi Technique		1
1283	32047808	10.1155/2020/3030793	Identification of Urinary Biomarkers for Exercise-Induced Immunosuppression by iTRAQ Proteomics		1
1284	34326920	10.1155/2021/6694594	Impact of Physical Activity on Oxidative Stress Markers in Patients with Metastatic Breast Cancer		1
1285	39624160	10.1155/2024/1373659	Mitochondria-Associated Gene SLC25A32 as a Novel Prognostic and Immunotherapy Biomarker: From Pan-Cancer Multiomics Analysis to Breast Cancer Validation		1
1286	41143006	10.1155/ijog/2972077	Mapping the Research Landscape of Exercise and Breast Cancer: A Bibliometric Analysis From 2020 to 2024		1
1287	17522388	10.1158/0008-5472.CAN-07-0212	Serum high-density lipoprotein cholesterol and risk of non-Hodgkin lymphoma		1
1288	31068341	10.1158/0008-5472.CAN-18-2468	Can Exercise-Induced Modulation of the Tumor Physiologic Microenvironment Improve Antitumor Immunity?		1
1289	424	10.1158/0008-5472.SABCS10-P2-14-06	Clinical and Health Behavioral Factors as Predictors of Treatment Related Pain 15 Months Post-Surgery in a Nationwide Cohort of Danish Women Treated for Primary Breast Cancer		1
1290	425	10.1158/0008-5472.SABCS11-MS3-3	Energy Metabolism in Breast Cancer: Translational Science Insights Relevant to Effects of Diet, Exercise, and Metformin on Risk and Prognosis.		1
1291	426	10.1158/0008-5472.SABCS12-OT3-2-01	Influence of strength and endurance training on selected physical and psychological parameters and on immune system, metabolism and circulating tumor cells during adjuvant chemotherapy		1
1292	427	10.1158/0008-5472.SABCS12-P2-11-13	The Effect of Positive Axillary Lymph Nodes on Symptoms, Physical Impairments, and Function		1
1293	19124476	10.1158/1055-9965.EPI-08-0756	Physical Activity and Postmenopausal Breast Cancer: Proposed Biologic Mechanisms and Areas for Future Research		1
1294	19815635	10.1158/1055-9965.EPI-09-0504	Moderator Effects in a Randomized Controlled Trial of Exercise Training in Lymphoma Patients		1
1295	20716617	10.1158/1055-9965.EPI-10-0464	Postdiagnosis diet quality is inversely related to a biomarker of inflammation among breast cancer survivors		1
1296	23677574	10.1158/1055-9965.EPI-13-0182	Physical Activity and Risk of Lymphoma: A Meta-Analysis		1
1297	23887996	10.1158/1055-9965.EPI-13-0305	Adult Stature and Risk of Cancer at Different Anatomic Sites in a Cohort of Postmenopausal Women		1
1298	23917455	10.1158/1055-9965.EPI-13-0470	Specialty Supplement Use and Biologic Measures of Oxidative Stress and DNA Damage		1
1299	25249326	10.1158/1055-9965.EPI-14-0699-T	Body Mass Index, Physical Activity, and Serum Markers of Inflammation, Immunity, and Insulin Resistance		1
1300	25583948	10.1158/1055-9965.EPI-14-1017	Body Mass Index Is Associated with Gene Methylation in Estrogen Receptor-Positive Breast Tumors		1
1301	25834147	10.1158/1055-9965.EPI-15-0134	Prevalence of Major Risk Factors and Use of Screening Tests for Cancer in the United States		1
1302	26126627	10.1158/1055-9965.EPI-15-0237	Leisure-Time Spent Sitting and Site-Specific Cancer Incidence in a Large US Cohort		1
1303	26224798	10.1158/1055-9965.EPI-15-0324	Circulating C-Reactive Protein and Breast Cancer Risk-Systematic Literature Review and Meta-analysis of Prospective Cohort Studies		1
1304	27389872	10.1158/1055-9965.EPI-16-0223	Exercise and Prostate Cancer: Evidence and Proposed Mechanisms for Disease Modification		1
1305	28183824	10.1158/1055-9965.EPI-16-0871	Global Cancer in Women: Cancer Control Priorities		1
1306	2085	10.1158/1055-9965.EPI-17-0037	Premenopausal breast cancer: exercise and leukocyte telomere length		1
1307	29358225	10.1158/1055-9965.EPI-17-0569	Association between Post-Cancer Diagnosis Dietary Inflammatory Potential and Mortality among Invasive Breast Cancer Survivors in the Women's Health Initiative		1
1308	29141853	10.1158/1055-9965.EPI-17-0766	The Effects of Resistance Exercise on Biomarkers of Breast Cancer Prognosis: A Pooled Analysis of Three Randomized Trials		1
1309	33737299	10.1158/1055-9965.EPI-20-1029	Effects of Diet and Exercise-Induced Weight Loss on Biomarkers of Inflammation in Breast Cancer Survivors: A Systematic Review and Meta-analysis		1
1310	33653814	10.1158/1055-9965.EPI-20-1686	Prospective analyses of lifestyle factors related to energy balance and ovarian cancer risk by infiltration of tumor-associated macrophages		1
1311	34011554	10.1158/1055-9965.EPI-20-1754	Updated Review of Major Cancer Risk Factors and Screening Test Use in the United States in 2018 and 2019, with a Focus on Smoking Cessation		1
1312	34670802	10.1158/1055-9965.EPI-21-0435	Linking Physical Activity to Breast Cancer: Text Mining Results and a Protocol for Systematically Reviewing Three Potential Mechanistic Pathways		1
1313	34697058	10.1158/1055-9965.EPI-21-0837	A Metabolomics Analysis of Circulating Carotenoids and Breast Cancer Risk		1
1314	36867865	10.1158/1055-9965.EPI-22-0928	Linking Physical Activity to Breast Cancer Risk via Inflammation, Part 1: The Effect of Physical Activity on Inflammation		1
1315	36867866	10.1158/1055-9965.EPI-22-0929	Linking Physical Activity to Breast Cancer via Inflammation, Part 2: The Effect of Inflammation on Breast Cancer Risk		1
1316	40266051	10.1158/1055-9965.EPI-24-1835	Prevalence and Review of Major Modifiable Cancer Risk Factors, HPV Vaccination, and Cancer Screenings in the United States: 2025 Update		1
1317	23958744	10.1158/1078-0432.CCR-12-2603	Molecular pathways: adipose inflammation as a mediator of obesity-associated cancer		1
1318	31227498	10.1158/1078-0432.CCR-19-1318	Exercise as a candidate antitumor strategy: A window into the future		1
1319	31836618	10.1158/1078-0432.CCR-19-2571	Exercise window trial in newly diagnosed breast cancer–letter		1
1320	32071117	10.1158/1078-0432.CCR-19-2935	The Effects of a Remote-based Weight Loss Program on Adipocytokines, Metabolic Markers, and Telomere Length in Breast Cancer Survivors: the POWER-Remote Trial							1
1321	428	10.1158/1538-7445.AM2012-636	Non-melanoma skin cancer and risk of second primary cancer		1
1322	429	10.1158/1538-7445.AM2014-3846	On the way to specialized cancer rehabilitation in Switzerland: Preliminary results of a naturalistic controlled comparative cohort study		1
1323	430	10.1158/1538-7445.AM2015-2791	Genetic variations associated with breast cancer-related lymphedema in a prospective multiethnic cohort		1
1324	431	10.1158/1538-7445.AM2015-2877	Exercise, alone and in combination with a whole tumor cell vaccine reduces mammary tumor cell growth and enhances anti-tumor immunity		1
1325	432	10.1158/1538-7445.AM2015-LB-188	Epigenome-wide study in prediagnostic samples from the European Prospective Investigation into Nutrition and Cancer (EPIC-Italy) cohort: Differentially methylated microRNAs in subjects who developed breast cancer		1
1326	433	10.1158/1538-7445.AM2015-SY02-04	Risk factors associated with cancer, type 2 diabetes, and cardiovascular disease in the multiethnic cohort: Comparisons across ethnic groups		1
1327	434	10.1158/1538-7445.AM2017-985	Adipose tissue inflammation in breast cancer survivors: Effects of a 16-week aerobic and resistance exercise intervention		1
1328	435	10.1158/1538-7445.AM2018-2627	A mathematical model to predict prognosis in breast cancer survivors following an exercise intervention		1
1329	436	10.1158/1538-7445.AM2018-5271	Exercise intervention alleviates inflammation-related biomarkers in breast cancer survivors		1
1330	437	10.1158/1538-7445.AM2024-5403	Meeting the Physical Activity Guidelines is associated with increased CD8+T-cell density in the tumor microenvironment of breast cancer patients		1
1331	438	10.1158/1538-7445.AM2024-SY08-01	Does exercise or fitness deter cancer progression after diagnosis		1
1332	439	10.1158/1538-7445.AM2025-4109	Accelerated aging in breast cancer survivors: the role of therapy-induced epigenetic modifications		1
1333	440	10.1158/1538-7445.SABCS16-P5-13-17	Simplifying survivorship surveillance		1
1334	441	10.1158/1538-7445.SABCS18-P6-21-05	Concurrent exercise and chemotherapy in preclinical breast cancer models		1
1335	442	10.1158/1538-7445.SABCS18-SY28-02	Hyperinsulinemia mediates the effect of obesity to promote tumor growth in murine breast and colon cancer		1
1336	443	10.1158/1538-7445.SABCS19-OT3-12-02	Effect of physical activity training on cardiovascular function, immune cells, quality of life during breast cancer chemotherapy in Taiwan		1
1337	444	10.1158/1538-7445.SABCS19-P1-20-22	Evaluating the use of targeted axillary dissection and comprehensive physical therapy to reduce the risk of lymphedema in node-positive breast cancer patients		1
1338	445	10.1158/1538-7445.SABCS19-P4-14-13	Concurrent exercise and chemotherapy in preclinical breast cancer models		1
1339	446	10.1158/1538-7445.SABCS21-P1-10-07	A randomized, controlled, 2x2 factorial trial of a diet and physical activity intervention among Latina breast cancer survivors: !M! Vida Saludable! study		1
1340	447	10.1158/1538-7445.SABCS21-P2-12-14	Effect of moderate physical exercise on the immune system modulation in breast cancer patients during preoperative chemotherapy: The NEO-RUNNER study		1
1341	448	10.1158/1538-7445.SABCS21-P2-12-15	Neoadjuvant liposomal doxorubicin and carboplatin is effective and tolerable for the treatment of early stage triple negative breast cancer		1
1342	449	10.1158/1538-7445.SABCS21-P5-15-08	Dietary supplement use among BRCA1/2mutation carriers		1
1343	450	10.1158/1538-7445.SABCS21-PD9-11	Association of body mass index and inflammatory dietary pattern with breast cancer pathologic and genomic immunophenotype in the nurses' health study		1
1344	451	10.1158/1538-7445.SABCS22-OT1-18-01	COMPARATIVE ANALYSIS BETWEEN ACUPUNCTURE AND EXERCISE IN IMPROVING DERMAL SENSITIVITY DURING PACLITAXEL-CONTAINING CHEMOTHERAPY: A RANDOMIZED CLINICAL TRIAL		1
1345	452	10.1158/1538-7445.SABCS22-P5-08-08	Ultrasound-guided injection with or without rehabilitation exercise in breast cancer survivors with sub-acromion-deltoid bursitis: a pilot randomized clinical study		1
1346	453	10.1158/1557-3265.SABCS24-P3-12-18	NEOMET: A phase II randomized trial to evaluate the impact of targeted nutritional support and exercise on modulation of metabolic and immune-related markers in early breast cancer (eBC) patients candidate to neoadjuvant therapy (NAT)		1
1347	19139016	10.1158/1940-6207.CAPR-08-0073	A Pilot Study of Sampling Subcutaneous Adipose Tissue to Examine Biomarkers of Cancer Risk		1
1348	20876731	10.1158/1940-6207.CAPR-10-0078	Wheel running-induced changes in plasma biomarkers and carcinogenic response in the 1-methyl-1-nitrosourea-induced rat model for breast cancer		1
1349	21622727	10.1158/1940-6207.CAPR-11-0110	Inflammation and Increased Aromatase Expression Occur in the Breast Tissue of Obese Women with Breast Cancer		1
1350	22219161	10.1158/1940-6207.CAPR-11-0541	Letter from the editor		1
1351	23034147	10.1158/1940-6207.CAPR-12-0140	Obesity, Energy Balance, and Cancer: New Opportunities for Prevention		1
1352	23341572	10.1158/1940-6207.CAPR-12-0212	Gene Expression Changes in Adipose Tissue with Diet- and/or Exercise-Induced Weight Loss		1
1353	25403848	10.1158/1940-6207.CAPR-14-0254	Beta-endorphin cell therapy for cancer prevention		1
1354	26526989	10.1158/1940-6207.CAPR-15-0291	Uninterrupted sedentary behavior downregulates BRCA1 gene expression		1
1355	31266827	10.1158/1940-6207.CAPR-17-0233	Physical Activity Plus Energy Restriction Prevents 4T1.2 Mammary Tumor Progression, MDSC Accumulation, and an Immunosuppressive Tumor Microenvironment		1
1356	30530635	10.1158/1940-6207.CAPR-18-0421	AACR White Paper: Shaping the Future of Cancer Prevention - A Roadmap for Advancing Science and Public Health		1
1357	32928877	10.1158/1940-6207.CAPR-20-0256	Genome-wide Association Analysis of Proinflammatory Cytokines and Gene-lifestyle Interaction for Invasive Breast Cancer Risk: The WHI dbGaP Study		1
1358	34244155	10.1158/1940-6207.CAPR-20-0656	Change in blood and benign breast biomarkers in women undergoing a weight-loss intervention randomized to high-dose v-3 fatty acids versus placebo		1
1359	38271694	10.1158/1940-6207.CAPR-23-0423	The Past and Future of Inflammation as a Target to Cancer Prevention		1
1360	27979832	10.1158/2159-8290.CD-16-0241	Cellular senescence promotes adverse effects of chemotherapy and cancer relapse		1
1361	33839688	10.1158/2326-6066.CIR-20-0499	Exercise Training Improves Tumor Control by Increasing CD8(+) T-cell Infiltration via CXCR3 Signaling and Sensitizes Breast Cancer to Immune Checkpoint Blockade				1
1362	454	10.1158/2326-6074.IO2025-B066	Changes in circulating immune profile in cancer patients during and after acute exercise		1
1363	12845215	10.1159/000071626	Reduction of the individual cancer risk by physical exercise		1
1364	455	10.1159/000096296	The role of physical activity in the prevention and rehabilitation of breast cancer		1
1365	1153	10.1159/000203077	Complementary therapy - The patients' point of view; Komplementäre therapie aus der sicht von krebspatientinnen		1
1366	21494404	10.1159/000322650	Physical Activity in the Prevention and Therapy of Breast Cancer		1
1367	22301865	10.1159/000335620	Effects of Exercise Training on Red Blood Cell Production: Implications for Anemia		1
1368	1101	10.1159/000475698	St. Gallen/Vienna 2017: A Brief Summary of the Consensus Discussion about Escalation and De-Escalation of Primary Breast Cancer Treatment		1
1369	29929199	10.1159/000489252	Improvable Lifestyle Factors in Lymphoma Survivors		1
1370	1091	10.1159/000499931	St. Gallen/Vienna 2019: A brief summary of the consensus discussion on the optimal primary breast cancer treatment		1
1371	1008	10.1159/000526157	Calcium Electroporation for Management of Cutaneous Metastases in HER2-Positive Breast Cancer: A Case Report		1
1372	37604137	10.1159/000533611	2nd European Psychoneuroimmunology Network Autumn School: The Skin-Brain Axis and the Breaking of Barriers		1
1373	37793350	10.1159/000534390	Effects of exercise during chemo- or radiotherapy on immune markers - a systematic review		1
1374	961	10.1159/000536413	Treatment Options for Early Stage Inoperable Breast Cancer: Cryoablation or Radiotherapy?		1
1375	39817327	10.1161/ATVBAHA.124.319870	Reevaluating Anti-Inflammatory Therapy: Targeting Senescence to Balance Anti-Cancer Efficacy and Vascular Disease		1
1376	26644247	10.1161/CIRCULATIONAHA.115.010484	Cardio-oncology: How new targeted cancer therapies and precision medicine can inform cardiovascular discovery		1
1377	33878895	10.1161/JAHA.121.021424	Revealing the complex interplay between cancer and cardiovascular disease: Can cardiac magnetic resonance lead the way?		1
1378	456	10.1166/jbt.2023.3224	Bone Marrow Mesenchymal Stem Cell (BMSC)-Derived Exosomes Regulates Growth of Breast Cancer Cells Mediated by Hedgehog Signaling Pathway		1
1379	23862420	10.1166/jnn.2013.7201	Antitumor Efficacy of Paclitaxel-Loaded Polylactide/Poly(ethylene glycol) Nanoparticles Combination with Exercise in Tumor-Bearing Mice		1
1380	26357876	10.1176/appi.ajp.2015.15020152	Inflammation: Depression Fans the Flames and Feasts on the Heat		1
1381	31924133	10.1177/0272684X19896731	Promoting Hispanic Immigrant Health via Community Health Workers and Motivational Interviewing		1
1382	16061895	10.1177/0272989X05276853	Can we better prioritize resources for cost-utility research?		1
1383	36694987	10.1177/03000605231152384	Occurrence of axillary web syndrome without surgical intervention: a case report		1
1384	34547953	10.1177/07487304211044301	Circadian Rhythms, Disease and Chronotherapy		1
1385	23630220	10.1177/0956797612464059	Loneliness Promotes Inflammation During Acute Stress		1
1386	21700656	10.1177/0961203311412098	Using Wii Fit to reduce fatigue among African American women with systemic lupus erythematosus: A pilot study		1
1387	26957308	10.1177/1099800416629209	Gene Expression Profiling of Evening Fatigue in Women Undergoing Chemotherapy for Breast Cancer		1
1388	29434469	10.1177/1178223417743976	Breast Cancer Survivors, Common Markers of Inflammation, and Exercise: A Narrative Review.		1
1389	38018409	10.1177/13524585231213241	Modifying diet and exercise in multiple sclerosis (MoDEMS): A randomized controlled trial for behavioral weight loss in adults with multiple sclerosis and obesity		1
1390	38166534	10.1177/1358863X231215329	Advances in lymphedema: An under-recognized disease with a hopeful future for patients		1
1391	12391827	10.1177/146642400212200309	With recent changes in environmental factors among Africans in South Africa, how have cancer occurrences been affected?		1
1392	37248615	10.1177/15330338231178403	Recent Advancements, Limitations, and Future Perspectives of the use of Personalized Medicine in Treatment of Colon Cancer		1
1393	14713323	10.1177/1534735403259152	Insulin and Cancer		1
1394	15695475	10.1177/1534735404274167	Controlling hyperglycemia as an adjunct to cancer therapy		1
1395	16282506	10.1177/1534735405282109	Use of complementary therapies among breast and prostate cancer patients during treatment: A multisite study		1
1396	17761634	10.1177/1534735407306421	A step in the right direction		1
1397	22831916	10.1177/1534735412449687	Effects of a Physical Activity Behavior Change Intervention on Inflammation and Related Health Outcomes in Breast Cancer Survivors: Pilot Randomized Trial							1
1398	23620504	10.1177/1534735413485418	Feasibility and Acceptability of a Tai Chi Chih Randomized Controlled Trial in Senior Female Cancer Survivors		1
1399	24420529	10.1177/1534735413517743	Tenth International Conference of the Society for Integrative Oncology Translational Science in Integrative Oncology: From Bedside to Bench to Best Practices		1
1400	25601968	10.1177/1534735414567473	Integrative Therapies in Cancer: Modulating a Broad Spectrum of Targets for Cancer Management		1
1401	25873292	10.1177/1534735415580681	Impact of Acute Intermittent Exercise on Natural Killer Cells in Breast Cancer Survivors		1
1402	1119	10.1177/1534735415598840	In This Issue		1
1403	28617135	10.1177/1534735417713301	Influence of Personalized Exercise Recommendations During Rehabilitation on the Sustainability of Objectively Measured Physical Activity Levels, Fatigue, and Fatigue-Related Biomarkers in Patients With Breast Cancer			1
1404	32909498	10.1177/1534735420949678	Effects of Steady Low-Intensity Exercise on High-Fat Diet Stimulated Breast Cancer Progression Via the Alteration of Macrophage Polarization		1
1405	36412916	10.1177/15347354221137285	Yoga Therapy During Chemotherapy for Early-Stage and Locally Advanced Breast Cancer							1
1406	41128015	10.1177/15347354251385573	Therapeutic Yoga Enhances Neuroplasticity and Metabolic Regulation Through Elevated Plasma Brain-Derived Neurotrophic Factor (BDNF) and Ghrelin in a Heterogeneous Cancer Survivor Population		1
1407	41055550	10.1177/15409996251365000	Abstracts from the NIH Office of Research on Women’s Health 2025 Annual BIRCWH Meeting: Building Interdisciplinary Research Careers in Women’s Health November 4, 2025		1
1408	1112	10.1177/1559325816680539	Changing the Paradigm of Cancer Screening, Prevention, and Treatment		1
1409	41378343	10.1177/15598276251405209	Dietary and Physical Activity Interventions in Gynecologic Oncology: Mechanisms, Guidelines, and Clinical Evidence		1
1410	41319006	10.1177/17455057251401300	Leveraging HIV prevention programs for breast cancer interventions: A survey of women stakeholders in the informal work sector in Nigeria		1
1411	31587570	10.1177/2047487319874900	The benefits of exercise in cancer patients and the criteria for exercise prescription in cardio-oncology		1
1412	1034	10.1177/20503121221098236	Burden, risk factors, and management of neutropenic fever among solid cancer patients in Ethiopia		1
1413	457	10.1182/blood.V110.11.3331.3331	Quality of life after high dose chemotherapy with autologous hematopoietic progenitor cell support long term follow-up		1
1414	458	10.1182/blood-2020-136992	Patient-Reported Outcomes and Frailty Among Participants in the NHLBI MDS Natural History Study		1
1415	459	10.1182/blood-2022-165744	Comparison of Chronic Health Conditions and Health Behaviors in Long-Term Young Adult Hodgkin Lymphoma (YAHL) Survivors to That of Their Unaffected Co-Twin Controls		1
1416	460	10.1182/blood-2024-203734	Association of Body Composition Factors and Toxicity in Patients with Advanced Stage Hodgkin Lymphoma Receiving BV-AVD		1
1417	26113676	10.1183/09031936.00210714	Everolimus for the treatment of lymphangioleiomyomatosis: a phase II study		1
1418	31249839	10.1183/23120541.00032-2019	The long-term effect of an exercise and diet intervention in asthma patients: a 1-year follow-up on a randomised controlled trial		1
1419	16469108	10.1186/1471-2407-6-35	Study protocol to investigate the effect of a lifestyle intervention on body weight, psychological health status and risk factors associated with disease recurrence in women recovering from breast cancer treatment [ISRCTN08045231]		1
1420	24088535	10.1186/1472-6882-13-248	Mindfulness based stress reduction study design of a longitudinal randomized controlled complementary intervention in women with breast cancer		1
1421	24731917	10.1186/bcr3643	Effects of an exercise and hypocaloric healthy eating intervention on indices of psychological health status, hypothalamic-pituitary-adrenal axis regulation and immune function after early-stage breast cancer: a randomised controlled trial		1
1422	27454254	10.1186/s12864-016-2858-0	Abstracts from the 3rd International Genomic Medicine Conference (3rd IGMC 2015) : Jeddah, Kingdom of Saudi Arabia. 30 November - 3 December 2015		1
1423	27430336	10.1186/s12885-016-2561-1	POSITIVE study: physical exercise program in non-operable lung cancer patients undergoing palliative treatment		1
1424	30208857	10.1186/s12885-018-4790-y	Effects of whole-body electromyostimulation combined with individualized nutritional support on body composition in patients with advanced cancer: A controlled pilot trial		1
1425	30419858	10.1186/s12885-018-5005-2	Intra-patient and inter-patient comparisons of DNA damage response biomarkers in Nasopharynx Cancer (NPC): analysis of NCC0901 randomised controlled trial of induction chemotherapy in locally advanced NPC		1
1426	31164094	10.1186/s12885-019-5745-7	Endurance training slows breast tumor growth in mice by suppressing Treg cells recruitment to tumors		1
1427	35509030	10.1186/s12885-022-09608-y	Digital phenotyping in young breast cancer patients treated with neoadjuvant chemotherapy (the NeoFit Trial): protocol for a national, multicenter single-arm trial		1
1428	37598196	10.1186/s12885-023-11284-5	Neo-train: study protocol and feasibility results for a two-arm randomized controlled trial investigating the effect of supervised exercise during neoadjuvant chemotherapy on tumour response in patients with breast cancer		1
1429	38360584	10.1186/s12885-024-11931-5	Healthy lifestyles, systemic inflammation and breast cancer risk: a mediation analysis		1
1430	38783251	10.1186/s12885-024-12344-0	Prospective associations of leucocyte subtypes and obesity with the risk of developing cutaneous malignant melanoma in the UK Biobank cohort		1
1431	39267010	10.1186/s12885-024-12883-6	Exercise as part of survivorship care in metastatic breast cancer: protocol for the randomized EMBody trial		1
1432	39402559	10.1186/s12885-024-13001-2	Targeted axillary dissection using carbon marking for patients with node-positive breast cancer following neoadjuvant therapy (TADCOM): study protocol for a prospective, multicenter, randomized controlled trial		1
1433	39696020	10.1186/s12885-024-13289-0	Bayesian age-period-cohort projection of cancers in Iran: a modeling study		1
1434	40229731	10.1186/s12885-025-14058-3	The impact of a single HIIT intervention on the mobilization of NK cells and ILCs in adolescents and young adults (AYA) undergoing cancer treatment: an interventional controlled trial			1
1435	40835910	10.1186/s12885-025-14679-8	Red cell indices as predictors of cancer risk: findings from a large prospective cohort study		1
1436	32414347	10.1186/s12889-020-08827-x	The PAPHIO study protocol: a randomised controlled trial with a 2 x 2 crossover design of physical activity adherence, psychological health and immunological outcomes in breast cancer survivors		1
1437	34229690	10.1186/s12905-021-01406-1	Towards OPtimal TIming and Method for promoting sUstained adherence to lifestyle and body weight recommendations in postMenopausal breast cancer survivors (the OPTIMUM-study): protocol for a longitudinal mixed-method study		1
1438	35331230	10.1186/s12905-022-01671-8	Serum and gene expression profile of cytokines following combination of yoga training and vitamin D supplementation in breast cancer survivors: a randomized controlled trial		1
1439	41316139	10.1186/s12905-025-04136-w	Constructing and evaluating a predictive model for the risk of preoperative frailty in breast cancer patients		1
1440	25653009	10.1186/s12906-015-0517-7	Effect of Tai Chi on mononuclear cell functions in patients with non-small cell lung cancer		1
1441	35850685	10.1186/s12906-022-03666-2	A narrative review on yoga: a potential intervention for augmenting immunomodulation and mental health in COVID-19		1
1442	40240905	10.1186/s12906-025-04875-1	Effectiveness of qigong and Tai Chi for quality of life in patients with cancer: an umbrella review and meta-analysis		1
1443	40604704	10.1186/s12906-025-04968-x	Anti-cancer effects of genistein supplementation and moderate-intensity exercise in high-fat diet-induced breast cancer via regulation of inflammation and adipose tissue metabolism in vivo and in vitro		1
1444	33256726	10.1186/s12916-020-01830-4	Disability, psychological distress and quality of life in relation to cancer diagnosis and cancer type: population-based Australian study of 22,505 cancer survivors and 244,000 people without cancer		1
1445	35513801	10.1186/s12916-022-02330-3	Dairy consumption and risks of total and site-specific cancers in Chinese adults: an 11-year prospective study of 0.5 million people		1
1446	36707854	10.1186/s12929-023-00903-9	Chronic stress in solid tumor development: from mechanisms to interventions		1
1447	40234950	10.1186/s12935-025-03767-1	Synergistic strength: unleashing exercise and polyphenols against breast cancer		1
1448	906	10.1186/s12935-025-03842-7	Correspondence: Highlighting the importance of immune system changes induced by physical activity and green tea in cancer management		1
1449	27418163	10.1186/s12937-016-0189-2	The relationship between peripheral blood mononuclear cells telomere length and diet - unexpected effect of red meat		1
1450	39242519	10.1186/s12943-024-02098-5	Acyl-coenzyme a binding protein (ACBP) - a risk factor for cancer diagnosis and an inhibitor of immunosurveillance		1
1451	40380237	10.1186/s12957-025-03846-7	Exercise therapy: an effective approach to mitigate the risk of cancer metastasis		1
1452	38715015	10.1186/s12964-024-01634-6	Outcomes of physical exercises on initiation, progression, and treatment of breast cancer		1
1453	38773621	10.1186/s12967-024-05176-w	Adherence to the Mediterranean Diet and its association with gastric cancer: health benefits from a Planeterranean perspective		1
1454	1073	10.1186/s12979-020-0173-8	Contributions of Age-Related Thymic Involution to Immunosenescence and Inflammaging		1
1455	35321743	10.1186/s12979-022-00266-z	Salutary effects of moderate but not high intensity aerobic exercise training on the frequency of peripheral T-cells associated with immunosenescence in older women at high risk of breast cancer: a randomized controlled trial				1
1456	35676680	10.1186/s12979-022-00276-x	Salutary effects of moderate but not high intensity aerobic exercise training on the frequency of peripheral T-cells associated with immunosenescence in older women at high risk of breast cancer: a randomized controlled trial (vol 19, 17, 2022)		1
1457	34454533	10.1186/s12986-021-00607-7	The high dose of vitamin D supplementation combined with yoga training improve the leukocytes cell survival-related gene expression in breast cancer survivors		1
1458	35246220	10.1186/s13045-022-01238-y	Circadian rhythms and cancers: the intrinsic links and therapeutic potentials		1
1459	28222775	10.1186/s13058-017-0811-z	Modification of the association between recreational physical activity and survival after breast cancer by promoter methylation in breast cancer-related genes		1
1460	33546731	10.1186/s13058-021-01388-w	The longitudinal relationship between immune cell profiles and frailty in patients with breast cancer receiving chemotherapy		1
1461	35725493	10.1186/s13058-022-01535-x	Preventing ovariectomy-induced weight gain decreases tumor burden in rodent models of obesity and postmenopausal breast cancer		1
1462	36376974	10.1186/s13058-022-01573-5	Association of body mass index and inflammatory dietary pattern with breast cancer pathologic and genomic immunophenotype in the nurses' health study		1
1463	34922621	10.1186/s13063-021-05843-z	The influence of a supervised group exercise intervention combined with active lifestyle recommendations on breast cancer survivors' health, physical functioning, and quality of life indices: study protocol for a randomized and controlled trial		1
1464	41287048	10.1186/s13063-025-09263-1	Effects of personalized live-remote exercise for individuals living beyond primary curative cancer treatment: study protocol for a multinational, super umbrella randomized controlled trial (LION-RCT)		1
1465	39543743	10.1186/s13287-024-04037-z	Clinical outcome is unlinked to injection of adipose-derived regenerative cells in the axilla of breast cancer-related lymphedema patients		1
1466	35244811	10.1186/s40798-022-00419-w	Exercise Training and Natural Killer Cells in Cancer Survivors: Current Evidence and Research Gaps Based on a Systematic Review and Meta-analysis		1
1467	908	10.1186/s40814-025-01621-9	Feasibility of an exercise program in endocrine-treated metastatic breast cancer patients with overweight: protocol for the FEMA study		1
1468	28143590	10.1186/s40880-017-0185-8	The most important questions in cancer research and clinical oncology-Question 2-5. Obesity-related cancers: more questions than answers		1
1469	915	10.1186/s41110-025-00337-3	Cancer and obesity: the role of adipokines in their interaction		1
1470	1174	10.1191/096032700678816098	Response to the commentaries on ″Does caloric restriction induce hormesis?″		1
1471	18509197	10.1194/jlr.D800010-JLR200	Composition of adipose tissue and marrow fat in humans by 1H NMR at 7 Tesla		1
1472	39270146	10.1200/CCI.24.00031	Machine Learning-Driven Phenogrouping and Cardiorespiratory Fitness Response in Metastatic Breast Cancer		1
1473	40587817	10.1200/CCI-25-00023	Machine Learning–Based Prediction of Clinical Outcomes in Patients With Cancer Receiving Systemic Treatment Using Step Count Data Measured With Smartphones		1
1474	17557953	10.1200/JCO.2006.06.4592	Depression, immunity, and survival in patients with hepatobiliary carcinoma		1
1475	20697081	10.1200/JCO.2010.31.5143	Host factors and cancer outcome		1
1476	461	10.1200/JCO.2018.36.15_suppl.e12571	Early impact of a 12-week exercise intervention program on mental health, quality of life and immune markers in early stage breast cancer patients		1
1477	462	10.1200/JCO.2021.39.15_suppl.581	Effect of moderate physical exercise on the immune system modulation in patients with breast cancer during preoperative chemotherapy: The NEO-RUNNER study.		1
1478	463	10.1200/JCO.2023.41.16_suppl.605	Moderate physical exercise and immune system modulation in patients with breast cancer treated with neoadjuvant chemotherapy.		1
1479	2093	10.1200/jco.2023.41.16_suppl.tps12140	Evaluating the impact of exercise in women living with indolent metastatic breast cancer: the EMBody trial		1
1480	35453151	10.1210/clinem/dgac241	Obesity and Breast Cancer Risk: The Oncogenic Implications of Metabolic Dysregulation		1
1481	1150	10.1211/fact.15.2.0102	Other complementary therapies		1
1482	27683852	10.1212/WNL.0000000000003260	Physical activity and the incidence of multiple sclerosis		1
1483	17031257	10.1249/01.jes.0000240026.15126.ca	Randomized controlled trials of physical activity and breast cancer prevention		1
1484	14600547	10.1249/01.MSS.0000093619.37805.B7	Physical activity and cancer prevention-mechanisms		1
1485	14600546	10.1249/01.MSS.0000093621.09328.70	Physical Activity and Cancer Prevention: Animal-Tumor Models		1
1486	14600548	10.1249/01.MSS.0000093749.90499.63	Intervention Studies in Exercise and Cancer Prevention		1
1487	465	10.1249/01.MSS.0000385802.39767.2d	Benefits Of Exercise Training On Breast Cancer Progression And Inflammation In C3(1)SV40Tag Mice		1
1488	466	10.1249/01.MSS.0000400762.65827.0b	The Efficacy Of Exercise Interventions On Depression Among Cancer-Survivors: A Meta-Analysis		1
1489	467	10.1249/01.MSS.0000400767.52365.85	Efficacy Of Exercise On Anxiety Among Cancer Survivors: A Meta-Analysis		1
1490	468	10.1249/01.mss.0000486921.54489.51	Inflammation and Resistance Exercise in Breast Cancer Patients undergoing Adjuvant Radiotherapy: a Mediation Analysis		1
1491	469	10.1249/01.mss.0000494285.53782.e9	The Effect Of Aerobic Exercise On Immunological Inflammatory Markers In Healthy And Breast Cancer Population		1
1492	470	10.1249/01.mss.0000561223.35398.eb	Assessment of Physical Activity Levels and Quality of Life in Women Suffering from Breast Cancer		1
1493	471	10.1249/01.mss.0000563131.82247.a8	Effects Of Exercise During Chemotherapy On Hospitalization And Chemotherapy Completion: The OptiTrain Breast Cancer Trial		1
1494	472	10.1249/01.mss.0000563193.04226.3f	Inflammation Mediates The Effects Of Exercise On Fatigue In Patients With Breast Cancer Undergoing Chemotherapy		1
1495	473	10.1249/01.mss.0001157088.44654.1f	Recreational Brisk Walker With Hip Pain		1
1496	25906430	10.1249/JES.0000000000000054	Influence of Exercise on Inflammation in Cancer: Direct Effect or Innocent Bystander?		1
1497	19584599	10.1249/JSR.0b013e3181ae00f0	Sports medicine pearls and pitfalls: Benign neutropenia in athletes		1
1498	23314082	10.1249/JSR.0b013e31827fdd47	Understanding paraneoplastic syndromes in athletes		1
1499	25160845	10.1249/MSS.0000000000000480	No effect of caloric restriction or exercise on radiation repair capacity		1
1500	26197028	10.1249/MSS.0000000000000731	Prenatal Maternal Physical Activity and Stem Cells in Umbilical Cord Blood		1
1501	28252552	10.1249/MSS.0000000000001250	Effects of Resistance Training and Protein Supplementation in Breast Cancer Survivors		1
1502	28991039	10.1249/MSS.0000000000001443	Heavy-Load Lifting: Acute Response in Breast Cancer Survivors at Risk for Lymphedema		1
1503	34519716	10.1249/MSS.0000000000002690	Kefir Is a Viable Exercise Recovery Beverage for Cancer Survivors Enrolled in a Structured Exercise Program		1
1504	36730979	10.1249/MSS.0000000000003067	Immunomodulatory Function of Interleukin-15 and Its Role in Exercise, Immunotherapy, and Cancer Outcomes		1
1505	37436930	10.1249/MSS.0000000000003250	Acute Exercise Increases NK Cell Mitochondrial Respiration and Cytotoxicity against Triple-Negative Breast Cancer Cells under Hypoxic Conditions				1
1506	21814149	10.1249/MSS.0b013e3182301e06	Effects of Supervised Exercise on Motivational Outcomes and Longer-Term Behavior		1
1507	22595984	10.1249/MSS.0b013e318242b11a	Physical Activity and Inflammation in a Multiethnic Cohort of Women		1
1508	952	10.12669/pjms.40.6.7857	Effects of comprehensive nursing intervention on quality of life, Self-efficacy, gastrointestinal reaction and immune function of patients with breast cancer undergoing chemotherapy					1
1509	20421191	10.1289/ehp.0901762	Qualitative Environmental Health Research: An Analysis of the Literature, 1991-2008		1
1510	1176	10.1300/J077v10n02_08	Effects of psychosocial support on patients with metastatic breast cancer		1
1511	20644208	10.1369/jhc.2010.956201	Are human and mouse satellite cells really the same?		1
1512	36972533	10.1370/afm.21.s1.3760	Perception and Counseling for Cardiac Health in Breast Cancer Survivors		1
1513	35704658	10.1371/journal.pcbi.1009486	SPF: A spatial and functional data analytic approach to cell imaging data		1
1514	35113855	10.1371/journal.pmed.1003897	Genetically proxied therapeutic inhibition of antihypertensive drug targets and risk of common cancers: A mendelian randomization analysis		1
1515	33411710	10.1371/journal.pntd.0008929	Scabies-infested pregnant women: A critical therapeutic challenge		1
1516	22586491	10.1371/journal.pone.0030955	The Efficacy of Exercise in Reducing Depressive Symptoms among Cancer Survivors: A Meta-Analysis		1
1517	22675460	10.1371/journal.pone.0038374	Healthy Lifestyle and Leukocyte Telomere Length in US Women		1
1518	23285094	10.1371/journal.pone.0052570	Age-Related Changes in the Global DNA Methylation Profile of Leukocytes Are Linked to Nutrition but Are Not Associated with the MTHFR C677T Genotype or to Functional Capacities		1
1519	24312199	10.1371/journal.pone.0080123	Exercise Training in Transgenic Mice Is Associated with Attenuation of Early Breast Cancer Growth in a Dose-Dependent Manner		1
1520	24391924	10.1371/journal.pone.0084256	Exosomes Derived from Mesenchymal Stem Cells Suppress Angiogenesis by Down-Regulating VEGF Expression in Breast Cancer Cells		1
1521	25153314	10.1371/journal.pone.0105709	Sedentary Behavior and Incident Cancer: A Meta-Analysis of Prospective Studies		1
1522	27571273	10.1371/journal.pone.0161903	Association of Telomere Length with Breast Cancer Prognostic Factors		1
1523	28380067	10.1371/journal.pone.0174872	Does Tai Chi relieve fatigue? A systematic review and meta-analysis of randomized controlled trials		1
1524	28594926	10.1371/journal.pone.0178792	Rotating night work, lifestyle factors, obesity and promoter methylation in BRCA1 and BRCA2 genes among nurses and midwives		1
1525	29304140	10.1371/journal.pone.0189176	Long term effects of manual lymphatic drainage and active exercises on physical morbidities, lymphoscintigraphy parameters and lymphedema formation in patients operated due to breast cancer: A clinical trial		1
1526	29342196	10.1371/journal.pone.0190645	Low fitness is associated with abdominal adiposity and low-grade inflammation independent of BMI		1
1527	29385194	10.1371/journal.pone.0192078	Pre- and post-diagnosis physical activity, television viewing, and mortality among hematologic cancer survivors		1
1528	29927995	10.1371/journal.pone.0198939	Does mammogram attendance influence participation in cervical and colorectal cancer screening? A prospective study among 1856 French women		1
1529	30970034	10.1371/journal.pone.0214874	Accuracy of laboratory tests collected at referring hospitals versus tertiary care hospitals for acute stroke patients		1
1530	32542046	10.1371/journal.pone.0234548	Physical activity delays accumulation of immunosuppressive myeloid-derived suppressor cells		1
1531	33690618	10.1371/journal.pone.0247492	Anti-cancer effects of polyphenol-rich sugarcane extract		1
1532	34665826	10.1371/journal.pone.0258831	Effect of immune modulation on the skeletal muscle mitochondrial exercise response: An exploratory study in mice with cancer		1
1533	37437011	10.1371/journal.pone.0288380	Exercise improves the outcome of anticancer treatment with ultrasound-hyperthermia-enhanced nanochemotherapy and autophagy inhibitor		1
1534	41021558	10.1371/journal.pone.0329774	Physical activity is associated with exercise capacity among patients undergoing chemotherapy: A pilot randomized controlled trial				1
1535	40938885	10.1371/journal.pone.0331606	A Model to guide force-based manipulation research and practice		1
1536	34110712	10.14814/phy2.14919	Effects of physical exercise on natural killer cell activity during (neo)adjuvant chemotherapy: A randomized pilot study				1
1537	34291605	10.14814/phy2.14968	Thermoregulation is not impaired in breast cancer survivors during moderate-intensity exercise performed in warm and hot environments		1
1538	1123	10.15.15/physio-2015-0014	The role of physical exercise in the development of breast cancer; Rola wysiłku fizycznego w rozwoju raka piersi		1
1539	1116	10.1515/fco-2016-0006	Metabolic syndrome and Cancer: Do they share common molecular pathways?		1
1540	32284450	10.1515/jpem-2019-0526	The effect of concurrent resistance-aerobic training on serum cortisol level, anxiety, and quality of life in pediatric type 1 diabetes		1
1541	39156757	10.1515/med-2024-1010	Physical fitness and blood parameters outcomes of breast cancer survivor in a low-intensity circuit resistance exercise program			1
1542	1069	10.1515/tjb-2019-0318	Therapeutic role of metformin and troglitazone to prevent cancer risk in diabetic patients: Evidences from experimental studies; Diyabetik hastalarda kanser riskini önlemek için metformin ve troglitazonun terapötik rolü: Deneysel çalışmalardan kanıtlar		1
1543	1157	10.1517/17530059.2.5.527	Endometrial cancer: Multiplexed Luminex approaches for early detection		1
1544	1065	10.1530/EC-20-0274	Why do so many trials of vitamin d supplementation fail?		1
1545	22851686	10.1530/ERC-12-0142	Insulin resistance and cancer: Epidemiological evidence		1
1546	33608485	10.1530/ERC-20-0507	Exercise intensity and markers of inflammation during and after (neo-) adjuvant cancer treatment							1
1547	947	10.15366/rimcafd2024.97.023	IMPACT OF TARGET-CONTROLLED INFUSION ANESTHESIA WITH REMIFENTANIL AND PROPOFOL ON POSTOPERATIVE RECOVERY AND PHYSICAL REHABILITATION OF ATHLETE PATIENTS UNDERGOING MODIFIED RADICAL MASTECTOMY AFTER NEOADJUVANT CHEMOTHERAPY		1
1548	25337546	10.15430/jcp.2013.18.3.193	The effects of physical activity on breast cancer survivors after diagnosis		1
1549	32647647	10.15430/JCP.2020.25.2.65	Diet and Cancer Prevention Research: From Mechanism to Implementation		1
1550	39398109	10.15430/JCP.24.018	Recommendations for Healthy Lifestyle for Cancer Prevention and Healthy Aging		1
1551	474	10.15517/hfzc2p81	Physical exercise, immune system and body composition in cancer patients			1
1552	40417456	10.15698/cst2025.05.303	Probiotics and mediterranean diet for breast cancer management and prevention?		1
1553	26636627	10.1586/14737159.2016.1115346	Integration of molecular pathology, epidemiology and social science for global precision medicine		1
1554	18551897	10.1615/jenvironpatholtoxicoloncol.v27.i1.70	The first pilot study on characteristics and practice patterns of Kuwaiti breast cancer patients		1
1555	17074659	10.1684/bdc.2006.0005	Risk factors for developing upper limb lymphedema after breast cancer treatment		1
1556	19467985	10.1684/bdc.2009.0868	Importance of the physical activity in the prevention of the breast cancer; De l'importance de l'activité physique dans la prévention du cancer du sein		1
1557	475	10.16915/jkapesgw.2017.06.31.2.169	Effects of Exercise Intervention Programs on Breast Cancer Survivors		1
1558	33307659	10.17116/kurort20209706117	Change of immune status parameters, clinical symptoms and health related quality of life patients with postmastectomy syndrome depending on the used rehabilitation complexes		1
1559	1089	10.18311/jnr/2019/22867	Randomized, double-blind, placebo-controlled phase ii clinical trial on the use of uncaria tomentosa (Cat’s claw) for aromatase inhibitor-induced arthralgia: A pilot study		1
1560	28978180	10.18632/oncotarget.17749	Immunological consequences of ageing microvascular hemodynamic changes in view of cancer development and treatment		1
1561	32064049	10.18632/oncotarget.27464	Exercise reduces immune suppression and breast cancer progression in a preclinical model		1
1562	34381566	10.18632/ONCOTARGET.28031	Interactions of multidomain pro-apoptotic and anti-apoptotic proteins in cancer cell death		1
1563	476	10.1891/9780826172150.0016	CANCER-RELATED FATIGUE IN PATIENTS OF IMMUNE CHECKPOINT INHIBITOR THERAPY		1
1564	38297475	10.20463/pan.2023.0036	Potential involvement of neutrophils on exercise effects in breast cancer malignancy		1
1565	1074	10.20471/LO.2020.48.02-03.16	Obesity and cancer; Pretilost i rak		1
1566	1032	10.20471/LO.2022.50.02-03.12	PROGNOSTIC SIGNIFICANCE OF PREOPERATIVE COMPUTED HEMATOLOGICAL INFLAMMATORY PARAMETERS IN PATIENTS WITH BREAST CANCER; PROGNOSTIČKI ZNAČAJ PREDOPERATIVNIH RAČUNSKIH HEMATOLOŠKIH UPALNIH PARAMETARA KOD PACIJENTICA S KARCINOMOM DOJKE		1
1567	477	10.20870/oeno-one.2020.54.4.3569	Effects of alcohol consumption in general, and wine in particular, on the risk of cancer development: a review		1
1568	33966396	10.21037/apm-21-497	The application of personalized rehabilitation exercises in the postoperative rehabilitation of breast cancer patients			1
1569	34804878	10.21037/gs-21-603	Effects of ultrasound-guided erector spinae plane block on the immune function and postoperative recovery of patients undergoing radical mastectomy		1
1570	35117934	10.21037/tcr.2020.03.38	Impact of physical activity and energy restriction on immune regulation of cancer		1
1571	27459441	10.2105/AJPH.2016.303343	The Impact of the Nurses' Health Study on Population Health: Prevention, Translation, and Control		1
1572	962	10.2147/BCTT.S497313	Comparison of Hematological Parameters and the Associated Factors Among Women with and without Breast Cancer: A Case-Control Study		1
1573	1078	10.2147/CMAR.S244606	Dna methylation in rarβ gene as a mediator of the association between healthy lifestyle and breast cancer: A case–control study		1
1574	39830158	10.2147/IJN.S491711	Microfluidic Synthesis of miR-200c-3p Lipid Nanoparticles: Targeting ZEB2 to Alleviate Chondrocyte Damage in Osteoarthritis		1
1575	1075	10.2147/PPA.S254934	Oncologist and patient preferences for attributes of CDK4/6 inhibitor regimens for the treatment of advanced/metastatic HR positive/HER2 negative breast cancer: Discrete choice experiment and best–worst scaling		1
1576	17067181	10.2165/00002512-200623100-00001	Strategies for the prevention and treatment of osteoporosis in patients with rheumatoid arthritis		1
1577	15892593	10.2165/00003495-200565070-00008	Dexrazoxane: A review of its use for cardioprotection during anthracycline chemotherapy		1
1578	39950270	10.2174/0113892010343901250204054241	Recent Advancements in Breast Cancer Therapies and Biomarkers: Mechanisms and Clinical Significance		1
1579	967	10.2174/0117450179183857240226094258	Quality of Life in Palliative Care: A Systematic Meta-Review of Reviews and Meta-Analyses		1
1580	38284726	10.2174/0118715303273297231226153751	Alterations in CD4+ T Cell Cytokines Profile in Female Patients with Hashimoto’s Thyroiditis Following Vitamin D Supplementation: A Double-blind, Randomized Clinical Trial		1
1581	26586128	10.2174/1389557516666151120114605	The Role Oxidative Stress in the Pathogenesis of Eye Diseases: Current Status and a Dual Role of Physical Activity		1
1582	15032627	10.2174/1568008043339965	Evidence for a putative relationship between type 2 diabetes and neoplasia with particular reference to breast cancer: role of hormones, growth factors and specific receptors		1
1583	1168	10.2174/1568013053005517	The role of insulin resistance and hyperinsulinemia in cancer causation		1
1584	29732989	10.2174/1570163815666180502164652	Towards Breast Cancer Vaccines, Progress and Challenges		1
1585	28440197	10.2174/1871530317666170424102332	Hyperprolactinemia induced by antipsychotics: From diagnosis to treatment approach		1
1586	29165098	10.2174/1871530317666171120150329	Effects of Olive Oil on TNF-α and IL-6 in Humans: Implication in Obesity and Frailty		1
1587	37489790	10.2174/1871530323666230724141942	An Overview of Recent Findings that Shed Light on the Connection between Fat and Cancer		1
1588	22894739	10.2174/1874609811205020140	Influence of genetic factors on the development of breast cancer in the older woman		1
1589	39060063	10.21873/anticanres.17150	Unveiling the Complex Ecosystem of Breast Cancer: Crucial Insights for Patients and Doctors		1
1590	922	10.2196/56718	Preliminary Effectiveness of a Telehealth-Delivered Exercise Program in Older Adults Living With and Beyond Cancer: Retrospective Study		1
1591	40609074	10.2196/71062	Perception and Counseling for Cardiac Health in Breast Cancer Survivors Using the Health Belief Model: Qualitative Analysis		1
1592	900	10.22088/cjim.16.1.132	Chemotherapy on hematological and biochemical parameters in breast cancer patients		1
1593	945	10.22122/ijbmc.v11i5.786	The Effect of Aerobic Exercise on Breast Cancer Outcomes: A Comprehensive Review of Available Evidence, Mechanisms, and Methods		1
1594	25386812	10.2217/fon.14.124	Enhancing cancer care in areas of limited resources: Our next steps		1
1595	25428651	10.2217/IMT.14.76	Physical and immunological aspects of exercise in chronic diseases		1
1596	20187728	10.2217/whe.10.1	Risks and benefits of physical activity among breast cancer survivors who have completed treatment		1
1597	478	10.22514/ejgo.2022.031	Early warning model of recurrence site for breast cancer rehabilitation patients based on adaptive mesh optimization XGBoost		1
1598	479	10.22514/ejgo.2025.068	Breast cancer recurrence time prediction based on the MOPSO-RF model		1
1599	24783415	10.2298/VSP1404352D	Natural autoantibodies in healthy neonatals recognizing a peptide derived from the second conserved region of HIV-1 gp120; Prirodna antitela prisutna kod zdrave novorod{stroke}enčadi koja prepoznaju peptid poreklom iz drugog konzerviranog regiona HIV-1 gp120		1
1600	17022924	10.2310/7200.2006.019	Breast cancer patients' perspectives on and use of complementary and alternative medicine: A study by the Susan G. Komen Breast Cancer Foundation		1
1601	28101567	10.2340/16501977-2167	INFLUENCE OF ARM CRANK ERGOMETRY ON DEVELOPMENT OF LYMPHOEDEMA IN BREAST CANCER PATIENTS AFTER AXILLARY DISSECTION: A RANDOMIZED CONTROLLED TRAIL		1
1602	33885236	10.2478/raon-2020-0063	Physical activity and cancer risk. Actual knowledge and possible biological mechanisms		1
1603	37975374	10.26355/eurrev_202311_34327	Integrative multidisciplinary approaches by the Integrative Medicine Research Group (IMRG): a new frontier in cancer setting		1
1604	30802213	10.26402/jpp.2018.6.05	DIFFERENTIAL EFFECTS OF NITRIC OXIDE DEFICIENCY ON PRIMARY TUMOUR GROWTH, PULMONARY METASTASIS AND PROSTACYCLIN/THROMBOXANE A2 BALANCE IN ORTHOTOPIC AND INTRAVENOUS MURINE MODELS OF 4T1 BREAST CANCER		1
1605	36286911	10.26442/00403660.2022.03.201412	Respiratory diseases and obesity: special phenotype or independent events: Review		1
1606	29284222	10.26444/aaem/75943	Primary and secondary prevention of breast cancer		1
1607	1077	10.26452/ijrps.v11i3.2408	Obesity and breast cancer: Circulating adipokines and their potential diagnostic as risk biomarkers		1
1608	17569626	10.2741/2444	Combination of physical activity, nutrition, or other metabolic factors and vaccine response		1
1609	1037	10.30683/1929-2279.2021.10.02	Exercise: Preventive and Therapeutic Benefits in Cancer		1
1610	1033	10.30699/ijbd.15.1.18	The Effect of Eight Weeks Pilatese Training on Some of White Blood Cells in Breast Cancer Patients		1
1611	19863217	10.3109/02841860903061683	Physical activity for the affected limb and arm lymphedema after breast cancer surgery. A prospective, randomized controlled trial with two years follow-up							1
1612	24156520	10.3109/07420528.2013.842575	Bedtime misalignment and progression of breast cancer		1
1613	20496993	10.3109/10428194.2010.486880	Herbs for hematology		1
1614	23952573	10.3109/10715762.2013.836275	The MnSOD Ala16Val SNP: Relevance to human diseases and interaction with environmental factors		1
1615	40918462	10.32604/or.2025.06511	UHMK1 Promotes Prostate Cancer Progression through a Positive Feedback Loop with MTHFD2		1
1616	948	10.32768/abc.2024113222-235	Physiological Mechanisms of Exercise in Prevention and Treatment of Breast Cancer: A Review		1
1617	1070	10.33155/J.RAMD.2020.05.001	Physical exercise and Natural Killer cells in healthy women and breast cancer: Systematic Review; Exercício físico e células Natural Killer em mulheres saudáveis com cancro de mama: Revisão sistemática; Ejercicio físico y células Natural Killer en mujeres sanas y con cáncer de mama: Revisión Sistemática		1
1618	28763097	10.3322/caac.21405	Obesity and adverse breast cancer risk and outcome: Mechanistic insights and strategies for intervention		1
1619	28491135	10.3332/ecancer.2017.732	Highlights from the 15th St Gallen International Breast Cancer Conference 15-18 March, 2017, Vienna: tailored treatments for patients with early breast cancer		1
1620	1058	10.3332/ecancer.2021.1330	A study to assess the psychosocial aspects of care for cancer patients with COVID-19 at Tata Memorial Hospital, Mumbai, India		1
1621	917	10.3332/ecancer.2025.1958	The challenge of chemotherapy-related cognitive impairment: assessing and managing cognitive decline after cancer treatment		1
1622	38804025	10.3349/ymj.2023.0638	Exercise Across the Phases of Cancer Survivorship: A Narrative Review		1
1623	927	10.3389/fcell.2025.1681702	The mitigatory capabilities of exercise on breast cancer chemotherapy-induced cardiotoxicity		1
1624	1026	10.3389/fcvm.2022.727487	Cardio-Oncology: A Myriad of Relationships Between Cardiovascular Disease and Cancer		1
1625	1021	10.3389/fcvm.2022.929259	Evidence for reciprocal network interactions between injured hearts and cancer		1
1626	36304546	10.3389/fcvm.2022.992011	Heart failure and cancer: From active exposure to passive adaption		1
1627	1000	10.3389/fcvm.2023.1078135	Cardiotoxicity from neoadjuvant targeted treatment for breast cancer prior to surgery		1
1628	1128	10.3389/fendo.2014.00065	Mechanisms linking excess adiposity and carcinogenesis promotion		1
1629	27471491	10.3389/fendo.2016.00090	Bone Marrow Adipose Tissue: A new Player in Cancer Metastasis to Bone		1
1630	1067	10.3389/fendo.2020.00568	Diabetes and Sarcopenic Obesity: Pathogenesis, Diagnosis, and Treatments		1
1631	1062	10.3389/fendo.2020.567844	Osteocytes and Bone Metastasis		1
1632	33815289	10.3389/fendo.2021.632284	Mechanistic Targets and Nutritionally Relevant Intervention Strategies to Break Obesity-Breast Cancer Links		1
1633	36936170	10.3389/fendo.2023.1121390	Potential involvement of circulating extracellular vesicles and particles on exercise effects in malignancies		1
1634	1048	10.3389/fgene.2021.702547	Myogenic Cell Transplantation in Genetic and Acquired Diseases of Skeletal Muscle		1
1635	1025	10.3389/fgene.2022.765502	Genome-Wide Interaction Study of Late-Onset Asthma With Seven Environmental Factors Using a Structured Linear Mixed Model in Europeans		1
1636	992	10.3389/fgene.2023.1254966	Concepts of multi-level dynamical modelling: understanding mechanisms of squamous cell carcinoma development in Fanconi anemia		1
1637	28003811	10.3389/fimmu.2016.00554	Identification and Characterization of a Novel Association between Dietary Potassium and Risk of Crohn's Disease and Ulcerative Colitis		1
1638	1100	10.3389/fimmu.2017.00670	What is the molecular signature of mind-body interventions? A systematic review of gene expression changes induced by meditation and related practices		1
1639	30364079	10.3389/fimmu.2018.02187	Effects of Acute and Chronic Exercise on Immunological Parameters in the Elderly Aged: Can Physical Activity Counteract the Effects of Aging?		1
1640	33597950	10.3389/fimmu.2020.616188	A Phenomic Perspective on Factors Influencing Breast Cancer Treatment: Integrating Aging and Lifestyle in Blood and Tissue Biomarker Profiling		1
1641	34777343	10.3389/fimmu.2021.733101	The Effects of 16 Weeks of Exercise Training on Neutrophil Functions in Breast Cancer Survivors			1
1642	36275706	10.3389/fimmu.2022.1032294	Stress and cancer: The mechanisms of immune dysregulation and management		1
1643	35371007	10.3389/fimmu.2022.837290	A Review on Measures to Rejuvenate Immune System: Natural Mode of Protection Against Coronavirus Infection		1
1644	38495879	10.3389/fimmu.2024.1339232	Exercise intensity governs tumor control in mice with breast cancer		1
1645	38979417	10.3389/fimmu.2024.1394420	The effect of exercise and disease status on mobilization of anti-tumorigenic and pro-tumorigenic immune cells in women with breast cancer			1
1646	39144140	10.3389/fimmu.2024.1437068	Exercise-downregulated CD300E acted as a negative prognostic implication and tumor-promoted role in pan-cancer		1
1647	39346906	10.3389/fimmu.2024.1474770	Impact of exercise on cancer: mechanistic perspectives and new insights		1
1648	40066446	10.3389/fimmu.2025.1533798	Exercise boost after surgery improves survival in model of metastatic breast cancer		1
1649	40370453	10.3389/fimmu.2025.1576283	Role and mechanisms of exercise therapy in enhancing drug treatment for glioma: a review		1
1650	41246305	10.3389/fimmu.2025.1694045	Association between exercise and clinical outcomes in patients treated with immunotherapy for solid tumors		1
1651	35096970	10.3389/fmolb.2021.797902	Molecular Mechanisms of Exercise on Cancer: A Bibliometrics Study and Visualization Analysis via CiteSpace		1
1652	35733941	10.3389/fmolb.2022.843810	Effect of Exercise on Breast Cancer: A Systematic Review and Meta-analysis of Animal Experiments		1
1653	36158576	10.3389/fmolb.2022.930361	Integrating molecular biomarkers in breast cancer rehabilitation. What is the current evidence? A systematic review of randomized controlled trials		1
1654	993	10.3389/fnagi.2023.1259012	Emerging Alzheimer’s disease therapeutics: promising insights from lipid metabolism and microglia-focused interventions		1
1655	40365457	10.3389/fneur.2025.1566445	The effect of chronic yoga interventions on sleep quality in people with sleep disorders: a scoping review		1
1656	33134306	10.3389/fnut.2020.557997	Physical Activity and Breast Cancer Prevention: Possible Role of Immune Mediators		1
1657	40880749	10.3389/fnut.2025.1622597	Functional foods and exercise in breast cancer: epigenetic modulation, chemotherapy tolerance, and fatigue management		1
1658	1084	10.3389/fonc.2019.00765	The Many Faces of Obesity and Its Influence on Breast Cancer Risk		1
1659	31612110	10.3389/fonc.2019.00962	Resistance Exercise Reduces Kynurenine Pathway Metabolites in Breast Cancer Patients Undergoing Radiotherapy							1
1660	1055	10.3389/fonc.2020.528624	Onco-Esthetics Dilemma: Is There a Role for Electrocosmetic-Medical Devices?		1
1661	1052	10.3389/fonc.2021.639420	Reconsidering the Meaning of Curing Primary Breast Cancer as a Systemic Disease		1
1662	1051	10.3389/fonc.2021.690275	Cohort Profile: Chinese Cervical Cancer Clinical Study		1
1663	1044	10.3389/fonc.2021.700853	Biological Role and Clinical Implications of microRNAs in BRCA Mutation Carriers		1
1664	1049	10.3389/fonc.2021.704893	Current Landscape: The Mechanism and Therapeutic Impact of Obesity for Breast Cancer		1
1665	1047	10.3389/fonc.2021.719836	Vascular Normalization: A New Window Opened for Cancer Therapies		1
1666	34737966	10.3389/fonc.2021.762709	Longitudinal Assessment of Physical Activity, Fitness, Body Composition, Immunological Biomarkers, and Psychological Parameters During the First Year After Diagnosis in Women With Non-Metastatic Breast Cancer: The BEGYN Study Protocol		1
1667	1010	10.3389/fonc.2022.1006322	Cross-disease communication between cancer and heart failure provides a rational approach to prevention and treatment of both diseases		1
1668	36387255	10.3389/fonc.2022.1009064	Circadian disruption and cancer- and treatment-related symptoms		1
1669	1031	10.3389/fonc.2022.1039246	A review of research on the intersection between breast cancer and cardiovascular research in the Women’s Health Initiative (WHI)		1
1670	1027	10.3389/fonc.2022.759153	Impact of Circadian Rhythms on the Development and Clinical Management of Genitourinary Cancers		1
1671	35578660	10.3389/fonc.2022.829798	Systemic Evaluation of the Effect of Diabetes Mellitus on Breast Cancer in a Mouse Model		1
1672	1029	10.3389/fonc.2022.860532	An Assisted Diagnosis Model for Cancer Patients Based on Federated Learning		1
1673	1016	10.3389/fonc.2022.956923	Understanding the basis of major depressive disorder in oncological patients: Biological links, clinical management, challenges, and lifestyle medicine		1
1674	971	10.3389/fonc.2024.1327318	Risk factors of paclitaxel-induced peripheral neuropathy in patients with breast cancer: a prospective cohort study		1
1675	38706612	10.3389/fonc.2024.1414992	Editorial: Lipids, lipid oxidation, and cancer: from biology to therapeutics		1
1676	964	10.3389/fonc.2024.1427046	Testing home-based exercise strategies in underserved minority cancer patients undergoing chemotherapy (THRIVE) trial: a study protocol		1
1677	965	10.3389/fonc.2024.1434631	Pulmonary alveolar proteinosis complicated by lung cancer with favorable prognosis: a case report and literature review		1
1678	963	10.3389/fonc.2024.1449566	Editorial: Advances in the treatment of hormonal receptor positive (HR+) breast cancer		1
1679	921	10.3389/fonc.2025.1402300	The association between sarcopenia and clinical outcomes among Chinese patients with triple-negative breast cancer: a retrospective study		1
1680	920	10.3389/fonc.2025.1461962	Association of Naples Prognostic Score with anemia in cancer survivors: a study based on NHANES database		1
1681	40881862	10.3389/fonc.2025.1595982	Molecular mechanism of aerobic exercise in miRNAs and the anti-tumoral effects		1
1682	929	10.3389/fonc.2025.1664563	Editorial: Advances in tumor microenvironment, immunology and immunotherapy of breast cancer		1
1683	23637683	10.3389/fphar.2013.00053	A view on EGFR-targeted therapies from the oncogene-addiction perspective		1
1684	36313283	10.3389/fphar.2022.1034129	Physical activity prevents tumor metastasis through modulation of immune function		1
1685	1007	10.3389/fphar.2022.1053137	Exercise-induced IL-15 acted as a positive prognostic implication and tumor-suppressed role in pan-cancer		1
1686	1003	10.3389/fphar.2022.923016	Bring the life stages into the domain of basic and clinical pharmacology		1
1687	970	10.3389/fphar.2024.1372456	Phytochemicals derived from Nicotiana tabacum L. plant contribute to pharmaceutical development		1
1688	23898306	10.3389/fphys.2013.00025	A history of second hand smoke exposure: are we asking the right questions?		1
1689	30618810	10.3389/fphys.2018.01798	Exercise, Telomeres, and Cancer: The Exercise-Telomere Hypothesis		1
1690	32499718	10.3389/fphys.2020.00459	Regulation of Lymphatic Function in Obesity		1
1691	35330933	10.3389/fphys.2022.840826	The Influence of Modifiable Factors on Breast and Prostate Cancer Risk and Disease Progression		1
1692	37179836	10.3389/fphys.2023.1061353	Physical exercise, health, and disease treatment: The role of macrophages		1
1693	37324393	10.3389/fphys.2023.1107070	Immune cell status, cardiorespiratory fitness and body composition among breast cancer survivors and healthy women: a cross sectional study		1
1694	998	10.3389/fphys.2023.1186581	Editorial: Insights in integrative physiology: 2021		1
1695	995	10.3389/fphys.2023.1215763	Editorial: Exercise intervention in cancer management and rehabilitation: a spotlight on exercise oncology		1
1696	38239881	10.3389/fphys.2023.1292580	Immunomodulatory effects of exercise in cancer prevention and adjuvant therapy: a narrative review		1
1697	969	10.3389/fphys.2024.1377025	MG53/TRIM72: multi-organ repair protein and beyond		1
1698	968	10.3389/fphys.2024.1377329	Pleiotropic physiological functions of Piezo1 in human body and its effect on malignant behavior of tumors		1
1699	28534024	10.3389/fpubh.2017.00101	Cancer Immunoprevention and Public Health		1
1700	35979450	10.3389/fpubh.2022.853636	The Role of Diet Compared to Physical Activity on Women's Cancer Mortality: Results From the Third National Health and Nutrition Examination Survey		1
1701	36978891	10.3390/antiox12030643	Effects of Physical Exercise and Motor Activity on Oxidative Stress and Inflammation in Post-Mastectomy Pain Syndrome							1
1702	37238004	10.3390/antiox12051138	Online Home-Based Physical Activity Counteracts Changes of Redox-Status Biomarkers and Fitness Profiles during Treatment Programs in Postsurgery Female Breast Cancer Patients							1
1703	39334768	10.3390/antiox13091109	Oxidative Stress and Age-Related Tumors		1
1704	35205105	10.3390/biology11020239	Tomatoes: An Extensive Review of the Associated Health Impacts of Tomatoes and Factors That Can Affect Their Cultivation		1
1705	34068722	10.3390/biom11050708	Susceptibility of Women to Cardiovascular Disease and the Prevention Potential of Mind-Body Intervention by Changes in Neural Circuits and Cardiovascular Physiology		1
1706	41008578	10.3390/biom15091271	Association of Inflammatory and Oxidative Stress Biomarkers Adjusted by Personal, Psychological, Biochemical, Anthropometric, and Physiological Variables with Global DNA Methylation in a Sample of Mexican Individuals		1
1707	39595094	10.3390/biomedicines12112528	Emerging Mechanisms of Physical Exercise Benefits in Adjuvant and Neoadjuvant Cancer Immunotherapy		1
1708	40722718	10.3390/biomedicines13071646	Colorectal Cancer: Therapeutic Approaches and Their Complications		1
1709	1087	10.3390/cancers11050592	How anesthetic, analgesic and other non-surgical techniques during cancer surgery might affect postoperative oncologic outcomes: A summary of current state of evidence		1
1710	31936342	10.3390/cancers12010153	The Regulation of the Metastatic Cascade by Physical Activity: A Narrative Review		1
1711	32825010	10.3390/cancers12092338	Is Host Metabolism the Missing Link to Improving Cancer Outcomes?		1
1712	33076303	10.3390/cancers12102983	The Confounders of Cancer Immunotherapy: Roles of Lifestyle, Metabolic Disorders and Sociological Factors		1
1713	1061	10.3390/cancers12113462	Histone monoubiquitination in chromatin remodelling: Focus on the histone h2b interactome and cancer		1
1714	33379177	10.3390/cancers13010055	Physical Activity as an Imperative Support in Breast Cancer Management		1
1715	33445739	10.3390/cancers13020264	Evidence-Based Exercise Recommendations to Improve Mental Wellbeing in Women with Breast Cancer during Active Treatment: A Systematic Review and Meta-Analysis		1
1716	33494360	10.3390/cancers13030394	Adrenergic Signaling in Immunotherapy of Cancer: Friend or Foe?		1
1717	34503097	10.3390/cancers13174287	Breast Cancer-Epidemiology, Risk Factors, Classification, Prognostic Markers, and Current Treatment Strategies-An Updated Review		1
1718	34503198	10.3390/cancers13174386	The Effects of High-Intensity Interval Training vs. Moderate-Intensity Continuous Training on Inflammatory Markers, Body Composition, and Physical Fitness in Overweight/Obese Survivors of Breast Cancer: A Randomized Controlled Clinical Trial							1
1719	1042	10.3390/cancers13194871	Rapid escalation of high‐volume exercise during caloric restriction; change in visceral adipose tissue and adipocytokines in obese sedentary breast cancer survivors		1
1720	1038	10.3390/cancers13246364	The effects of physical activity on cancer patients undergoing treatment with immune checkpoint inhibitors: A scoping review		1
1721	35008220	10.3390/cancers14010059	Spontaneous Physical Activity in Obese Condition Favours Antitumour Immunity Leading to Decreased Tumour Growth in a Syngeneic Mouse Model of Carcinogenesis		1
1722	35053483	10.3390/cancers14020319	Special Issue Gynaecological Cancers Risk: Breast Cancer, Ovarian Cancer and Endometrial Cancer		1
1723	35454797	10.3390/cancers14081892	Physical Exercise Restrains Cancer Progression through Muscle-Derived Factors		1
1724	35681702	10.3390/cancers14112722	Exercise and Prebiotic Fiber Provide Gut Microbiota-Driven Benefit in a Survivor to Germ-Free Mouse Translational Model of Breast Cancer		1
1725	35804816	10.3390/cancers14133044	Association of Allostatic Load and All Cancer Risk in the SWAN Cohort		1
1726	35884459	10.3390/cancers14143395	Yoda1 Enhanced Low-Magnitude High-Frequency Vibration on Osteocytes in Regulation of MDA-MB-231 Breast Cancer Cell Migration		1
1727	1020	10.3390/cancers14153669	Tumor-Treating Fields in Glioblastomas: Past, Present, and Future		1
1728	1018	10.3390/cancers14174202	The Effects of a Mediterranean Diet Intervention on Cancer-Related Fatigue for Patients Undergoing Chemotherapy: A Pilot Randomized Controlled Trial		1
1729	36230703	10.3390/cancers14194780	Review of Under-Recognized Adjunctive Therapies for Cancer		1
1730	36291823	10.3390/cancers14205039	Is There a Role for Exercise When Treating Patients with Cancer with Immune Checkpoint Inhibitors? A Scoping Review		1
1731	36358820	10.3390/cancers14215402	Physical Activity as the Best Supportive Care in Cancer: The Clinician's and the Researcher's Perspectives		1
1732	36612320	10.3390/cancers15010324	Physical Exercise and the Hallmarks of Breast Cancer: A Narrative Review		1
1733	36672434	10.3390/cancers15020485	Obesity and Cancer: A Current Overview of Epidemiology, Pathogenesis, Outcomes, and Management		1
1734	988	10.3390/cancers15030777	Monitoring and Modulating Diet and Gut Microbes to Enhance Response and Reduce Toxicity to Cancer Treatment		1
1735	36831519	10.3390/cancers15041176	Evidence for Choosing Qigong as an Integrated Intervention in Cancer Care: An Umbrella Review		1
1736	985	10.3390/cancers15071961	Trajectories of Quality of Life among an International Sample of Women during the First Year after the Diagnosis of Early Breast Cancer: A Latent Growth Curve Analysis		1
1737	37509292	10.3390/cancers15143632	The Impact of Mindfulness on Functional Brain Connectivity and Peripheral Inflammation in Breast Cancer Survivors with Cognitive Complaints		1
1738	979	10.3390/cancers15153781	Patients Undergoing Systemic Anti-Cancer Therapy Who Require Surgical Intervention: What Surgeons Need to Know		1
1739	978	10.3390/cancers15184668	Can Exercise Enhance the Efficacy of Checkpoint Inhibition by Modulating Anti-Tumor Immunity?		1
1740	37958310	10.3390/cancers15215135	Exercise as a Promising Agent against Cancer: Evaluating Its Anti-Cancer Molecular Mechanisms		1
1741	38136400	10.3390/cancers15245856	The Role of Exercise in Cancer-Related Sarcopenia and Sarcopenic Obesity		1
1742	38339271	10.3390/cancers16030521	Obesity and Cancer Rehabilitation for Functional Recovery and Quality of Life in Breast Cancer Survivors: A Comprehensive Review		1
1743	38473351	10.3390/cancers16050990	The Mechanisms Underlying the Beneficial Impact of Aerobic Training on Cancer-Related Fatigue: A Conceptual Review		1
1744	38473378	10.3390/cancers16051020	App-Based Lifestyle Intervention (PINK! Coach) in Breast Cancer Patients-A Real-World-Data Analysis		1
1745	956	10.3390/cancers16101921	Influence of Amino Acids and Exercise on Muscle Protein Turnover, Particularly in Cancer Cachexia		1
1746	950	10.3390/cancers16142597	Chemotoxicity and Associated Risk Factors in Colorectal Cancer: A Systematic Review and Meta-Analysis		1
1747	946	10.3390/cancers16173067	Impact of Physical Activity on DNA Methylation Signatures in Breast Cancer Patients: A Systematic Review with Bioinformatic Analysis		1
1748	941	10.3390/cancers16213671	The Role of the Microbiome and of Radiotherapy-Derived Metabolites in Breast Cancer		1
1749	916	10.3390/cancers17101722	Optimising Cancer Medicine in Clinical Practices: Are Neoadjuvant and Adjuvant Immunotherapies Affordable for Cancer Patients in Low- and Middle-Income Countries?		1
1750	40940924	10.3390/cancers17172830	Lifestyle and Breast Cancer: Prevention and Treatment Support		1
1751	901	10.3390/cancers17233756	Germline Variants in the Immune Response-Related Genes: Possible Modifying Effect on Age-Dependent BRCA1 Penetrance in Breast Cancer Patient		1
1752	26132316	10.3390/cancers7030828	High-Fat, High-Calorie Diet Enhances Mammary Carcinogenesis and Local Inflammation in MMTV-PyMT Mouse Model of Breast Cancer		1
1753	33429846	10.3390/cells10010100	Inflammatory cytokines in cancer: Comprehensive understanding and clinical progress in gene therapy		1
1754	33671024	10.3390/cells10030516	Targeting the activin receptor signaling to counteract the multi-systemic complications of cancer and its treatments		1
1755	34831299	10.3390/cells10113077	Association of diabetes mellitus and alcohol abuse with cancer: Molecular mechanisms and clinical significance		1
1756	36359889	10.3390/cells11213493	Clinical Applications of Liquid Biopsy in Colorectal Cancer Screening: Current Challenges and Future Perspectives		1
1757	37443708	10.3390/cells12131674	p38γ MAPK Inflammatory and Metabolic Signaling in Physiology and Disease		1
1758	37887299	10.3390/cells12202455	Epithelial Transport in Disease: An Overview of Pathophysiology and Treatment		1
1759	37998326	10.3390/cells12222592	The Anti-Cancer Activity of the Naturally Occurring Dipeptide Carnosine: Potential for Breast Cancer		1
1760	39682685	10.3390/cells13231936	Evidence for a Role of the Long Non-Coding RNA ITGB2-AS1 in Eosinophil Differentiation and Functions		1
1761	40277890	10.3390/cells14080564	Increased Risk of Cancer—An Integral Component of the Cardio–Renal–Metabolic Disease Cluster and Its Management		1
1762	1094	10.3390/cells7080108	Chemokine receptors and exercise to tackle the inadequacy of T cell homing to the tumor site		1
1763	32354130	10.3390/cells9051091	Microbial Alterations and Risk Factors of Breast Cancer: Connections and Mechanistic Insights		1
1764	40699773	10.3390/cimb47050374	The Impact and Molecular Mechanisms of Exercise in Cancer Therapy		1
1765	912	10.3390/clinpract15080139	Assessment of Physical Activity During Chemotherapy and/or Immunotherapy for Non-Small Cell Lung Cancer (NSCLC): Protocol of the APACHIE-01 Study		1
1766	39996878	10.3390/curroncol32020077	Physical Activity and Depression in Breast Cancer Patients: Mechanisms and Therapeutic Potential		1
1767	36141230	10.3390/healthcare10091618	How Can the EU Beating Cancer Plan Help in Tackling Lung Cancer, Colorectal Cancer, Breast Cancer and Melanoma?		1
1768	40281902	10.3390/healthcare13080952	Effects of Mind-Body Interventions on Immune and Neuroendocrine Functions: A Systematic Review and Meta-Analysis of Randomized Controlled Trials		1
1769	1014	10.3390/ijerph191912532	Life-Space Mobility and Objectively Measured Movement Behavior in Older Adults with Hypertension after Receiving COVID-19 Vaccination		1
1770	36674356	10.3390/ijerph20021601	Vitamin D Knowledge and Awareness Is Associated with Physical Activity among Adults: A Cross-Sectional Survey		1
1771	37047939	10.3390/ijerph20075323	Lifestyle, Nutrition, and Environmental Factors Influencing Health Benefits		1
1772	32466112	10.3390/ijms21103707	From increased fluid shear stress to natural bypass growth		1
1773	32722276	10.3390/ijms21155264	Aryl hydrocarbon receptor connects inflammation to breast cancer		1
1774	32796696	10.3390/ijms21165760	The Importance of Breast Adipose Tissue in Breast Cancer		1
1775	33287442	10.3390/ijms21239239	The Gut Microbiota: A Potential Gateway to Improved Health Outcomes in Breast Cancer Treatment and Survivorship		1
1776	33371214	10.3390/ijms21249745	Endurance Exercise Mitigates Immunometabolic Adipose Tissue Disturbances in Cancer and Obesity		1
1777	35008602	10.3390/ijms23010175	Personalized Nutrition as a Key Contributor to Improving Radiation Response in Breast Cancer		1
1778	36902406	10.3390/ijms24054974	Host-Related Factors in the Interplay among Inflammation, Immunity and Dormancy in Breast Cancer Recurrence and Prognosis: An Overview for Clinicians		1
1779	38892407	10.3390/ijms25116221	Long-Term High-Fat Diet Limits the Protective Effect of Spontaneous Physical Activity on Mammary Carcinogenesis		1
1780	39518934	10.3390/ijms252111379	The Influence of Physical Training on Breast Cancer: The Role of Exercise-Induced Myokines in Regulating Breast Cancer Cell Growth and Survival					1
1781	39769501	10.3390/ijms252413740	The Therapeutic Potential of Physical Exercise in Cancer: The Role of Chemokines		1
1782	40362215	10.3390/ijms26093976	The Influence of an Acute Endurance Intervention on Breast Cancer Cell Growth—A Pilot Study			1
1783	41303335	10.3390/ijms262210843	Effects of Exercise on Cardiovascular and Metabolic Responses in Adults and Childhood Cancer Survivors: The Role of NETosis and Low-Grade Inflammation as a Novel Therapeutic Target-A Narrative Review		1
1784	35011937	10.3390/jcm11010195	Lifestyle and Pain following Cancer: State-of-the-Art and Future Directions		1
1785	36362598	10.3390/jcm11216371	The Influence of Physical Training on the Immune System of Rats during N-methyl-N-nitrosourea-Induced Carcinogenesis		1
1786	39458125	10.3390/jcm13206176	Head and Neck Cancer (HNC) Prehabilitation: Advantages and Limitations		1
1787	1080	10.3390/jcm9010022	Statin-related myotoxicity: A comprehensive review of pharmacokinetic, pharmacogenomic and muscle components		1
1788	1071	10.3390/jcm9041115	Biohumoral indicators influenced by physical activity in the elderly		1
1789	32325965	10.3390/jcm9041177	Could Inflammatory Indices and Metabolic Syndrome Predict the Risk of Cancer Development? Analysis from the Bagnacavallo Population Study		1
1790	41283543	10.3390/jfmk10040436	The Dynamic Change in the Neutrophil-Lymphocyte Ratio and Systemic Inflammatory Response Index After Undergoing an Intensive Resistance-Based Exercise Program		1
1791	1054	10.3390/jpm11030226	Prevention of covid-19 infection and related complications by ozonized oils		1
1792	955	10.3390/jpm14050488	IL-8 (CXCL8) Correlations with Psychoneuroimmunological Processes and Neuropsychiatric Conditions		1
1793	1121	10.3390/jpm5030280	Behavioral symptoms after breast cancer treatment: A biobehavioral approach		1
1794	1030	10.3390/metabo12020154	Metabolomics and the Multi-Omics View of Cancer		1
1795	36144272	10.3390/metabo12090868	Mixed Treatments Comparison of Oral Nutrition Interventions for Blood Immune Cell Parameters in Cancer Patients: Systematic Review and Network Meta-Analysis		1
1796	983	10.3390/metabo13050675	Molecular Mechanisms of Western Diet-Induced Obesity and Obesity-Related Carcinogenesis—A Narrative Review		1
1797	38921447	10.3390/metabo14060312	Is Lipid Metabolism of Value in Cancer Research and Treatment? Part I- Lipid Metabolism in Cancer		1
1798	30754681	10.3390/nu11020370	Conjugated linoleic acid effects on cancer, obesity, and atherosclerosis: A review of pre-clinical and human trials with current perspectives		1
1799	34067957	10.3390/nu13051633	Creatine in T Cell Antitumor Immunity and Cancer Immunotherapy		1
1800	34445061	10.3390/nu13082902	Weight change in post-menopausal women with breast cancer during chemotherapy—perspectives on nutrition, activity and bone metabolism: An interim analysis of a 5-year prospective cohort		1
1801	36615742	10.3390/nu15010084	TNF-α Mediates the Association between Dietary Inflammatory Index and Depressive Symptoms in Breast Cancer		1
1802	37764831	10.3390/nu15184048	Creatine and Resistance Training: A Combined Approach to Attenuate Doxorubicin-Induced Cardiotoxicity		1
1803	38674934	10.3390/nu16081244	Eating Behaviors and Physical Activity versus the Big Five Personality Traits in Women with a Hereditary Predisposition to Breast or Ovarian Cancer		1
1804	38732627	10.3390/nu16091382	Ecdysterone and Turkesterone-Compounds with Prominent Potential in Sport and Healthy Nutrition		1
1805	39599630	10.3390/nu16223844	Diet Quality and Dietary Intake in Breast Cancer Survivors Suffering from Chronic Pain: An Explorative Case-Control Study		1
1806	40362718	10.3390/nu17091409	Association Between Body Iron Status and Biological Aging		1
1807	33316945	10.3390/ph13120450	Stem Cell-Derived Exosomes Ameliorate Doxorubicin-Induced Muscle Toxicity through Counteracting Pyroptosis		1
1808	39065685	10.3390/ph17070834	Impact of Cannabidiol and Exercise on Clinical Outcomes and Gut Microbiota for Chemotherapy-Induced Peripheral Neuropathy in Cancer Survivors: A Case Report		1
1809	987	10.3390/pharmaceutics15030946	Nontoxic Fluorescent Nanoprobes for Multiplexed Detection and 3D Imaging of Tumor Markers in Breast Cancer		1
1810	33808154	10.3390/sports9040046	Exercise-Induced Changes in Tumor Growth via Tumor Immunity		1
1811	40431619	10.3390/v17050607	The Sibylline Relationship Between Human Papillomavirus and Endometrial Cancer: Scarcity of Strong Evidence Linking Both Conditions		1
1812	1041	10.3390/vaccines9101146	Comparing the clinical and economic outcomes associated with adjuvanted versus high-dose trivalent influenza vaccine among adults aged ≥ 65 years in the us during the 2019–20 influenza season—a retrospective cohort analysis		1
1813	918	10.3390/vetsci12040303	Effects of Ladder-Climbing Exercise on Mammary Cancer: Data from a Chemically Induced Rat Model		1
1814	923	10.34133/research.0590	Altered Atlas of Exercise-Responsive MicroRNAs Revealing miR-29a-3p Attacks Armored and Cold Tumors and Boosts Anti-B7-H3 Therapy		1
1815	30479462	10.3748/wjg.v24.i42.4750	Gut microbiota in common elderly diseases affecting activities of daily living		1
1816	913	10.3760/cma.j.cn113903-20250517-00257	Scientific understanding of human milk: grasping natural laws; 科学认知母乳，把握自然规律		1
1817	1093	10.3760/cma.j.issn.0254-6450.2018.09.023	Association between AOX1, IRF4 methylation in peripheral blood leukocyte DNA and the risks of breast cancer: A case-control study		1
1818	27602150	10.3892/ol.2016.4887	Physical exercise modulates the level of serum MMP-2 and MMP-9 in patients with breast cancer			1
1819	28454269	10.3892/ol.2017.5589	Bone marrow-derived dendritic cells under influence of experimental breast cancer and physical activity		1
1820	36039053	10.3892/ol.2022.13451	Impact on breast cancer susceptibility and clinicopathological traits of common genetic polymorphisms in TP53, MDM2 and ATM genes in Sardinian women		1
1821	989	10.3892/ol.2022.13629	Premature aging in childhood cancer survivors (Review)		1
1822	28089973	10.3899/jrheum.160817	Malignancies in Patients with Anti-RNA Polymerase III Antibodies and Systemic Sclerosis: Analysis of the EULAR Scleroderma Trials and Research Cohort and Possible Recommendations for Screening		1
1823	39278656	10.3899/jrheum.2024-0237	Osteoarthritis Across Joint Sites in the Million Veteran Program Cohort: Insights From Electronic Health Records and Military Service History		1
1824	20219960	10.3945/ajcn.2009.28947	Associations between diet, lifestyle factors, and telomere length in women		1
1825	25833781	10.3945/jn.114.202853	Dietary Modifications, Weight Loss, and Changes in Metabolic Markers Affect Global DNA Methylation in Hispanic, African American, and Afro-Caribbean Breast Cancer Survivors		1
1826	15502446	10.4040/jkan.2004.34.5.809	[Effects of a comprehensive rehabilitation program for mastectomy patients]		1
1827	16418556	10.4040/jkan.2005.35.7.1295	Effects of abdominal breathing training using biofeedback on stress, immune response and quality of life in patients with a mastectomy for breast cancer		1
1828	15008616	10.4065/79.3.416	Preventive health care in the elderly population: A guide for practicing physicians		1
1829	26014120	10.4077/CJP.2015.BAD294	In Vitro and In Vivo Studies of the Biological Effects of Bioceramic (a Material of Emitting High Performance Far-Infrared Ray) Irradiation		1
1830	32571000	10.4081/monaldi.2020.1348	Cardio-oncology: the new frontier of clinical and preventive cardiology		1
1831	28862198	10.4103/0973-1482.150356	Physical activity influences the immune system of breast cancer patients			1
1832	21829282	10.4103/0973-6131.36795	Influence of yoga on postoperative outcomes and wound healing in early operable breast cancer patients undergoing surgery		1
1833	977	10.4103/1995-7645.386075	Attitudes and understanding of complementary and alternative medicine in cancer care: An exploratory study of patients' perspectives in Karachi, Pakistan		1
1834	1095	10.4103/ijmpo.ijmpo_203_16	Obesity and breast cancer: Association of serum adiponectin, leptin, and adiponectin-leptin ratio as risk biomarkers		1
1835	30168483	10.4103/ijmr.IJMR_732_18	Challenges in modulating insulin receptor signalling as a therapeutic strategy for cancer		1
1836	35444372	10.4103/ijoy.ijoy_146_21	Multi-omics integration and interactomics reveals molecular networks and regulators of the beneficial effect of yoga and exercise		1
1837	1035	10.4103/ijpvm.IJPVM_93_20	Effects of 8-week noncontinuous aerobic exercise on the levels of CCL2, CCL5, and their respective receptors in female BALB/C mice suffering from breast cancer		1
1838	30220679	10.4149/gpb_2018007	Effects of short-term Pilates exercise on selected blood parameters		1
1839	22170155	10.4161/auto.8.1.16645	Beclin 1: A role in membrane dynamics and beyond		1
1840	22531363	10.4161/epi.20236	White blood cell global methylation and IL-6 promoter methylation in association with diet and lifestyle risk factors in a cancer-free population		1
1841	21636973	10.4161/epi.6.7.16500	DNA methylation in white blood cells Association with risk factors in epidemiologic studies		1
1842	20716903	10.4161/oxim.2.4.9733	Environmental stimulus package: Potential for a rising oxidative deficit		1
1843	38854472	10.4162/nrp.2024.18.3.436	A combination of myokines and genistein suppresses cancer stemness in MCF-7 human breast cancer cells		1
1844	38317529	10.4178/epih.e2024026	Adherence to the American Cancer Society guidelines on nutrition and physical activity for cancer survivors and biomarkers of inflammation among breast cancer survivors		1
1845	34394331	10.4314/ahs.v21i1.1	Non communicable diseases persist despite being overshadowed by covid-19 globally		1
1846	31360654	10.4314/ovj.v9i2.9	Lymphokine-activated killer cell transplantation after anti-cancer treatment in two aged cats.		1
1847	925	10.4324/9781003380702-20	SEDENTARY BEHAVIOUR AND CANCER		1
1848	22802218	10.4414/smw.2012.13635	Diabetes mellitus Type 2 - The new face of an old lady		1
1849	943	10.47197/retos.v59.107626	RETRACT THE ARTICLE. BAD PRACTICES Meta-analysis on the benefits of regular physical activity in the prevention of chronic diseases; RETRACT THE ARTICLE. BAD PRACTICES Metaanálisis sobre los beneficios de la actividad física regular en la prevención de enfermedades crónicas		1
1850	939	10.47197/retos.v61.108624	Dosage parameters of strength training in rehabilitation of breast cancer patients and survivors: systematic review; Parámetros de dosificación del entrenamiento de fuerza en la rehabilitación de pacientes y supervivientes de cáncer de mama: revisión sistemática		1
1851	1137	10.5114/aoms.2012.31614	Impact of physical activity on inflammation: Effects on cardiovascular disease risk and other inflammatory conditions		1
1852	937	10.5114/aoms/195271	Physical activities and breast cancer: a Mendelian randomization study		1
1853	972	10.5114/fmpcr.2024.134711	Breast cancer in Poland – the urgent need for effective prevention		1
1854	1060	10.5114/pq.2020.99752	The role of physical activity in the prevention of breast cancer: Potential mechanisms of action		1
1855	1107	10.5114/wo.2017.68621	The problem of fatigue in patients suffering from neoplastic disease		1
1856	29774312	10.5152/ejbh.2018.3978	Breast Cancer Prevention: Current Approaches and Future Directions		1
1857	38841642	10.52082/jssm.2024.366	Combined Aerobic and Resistance Training Improves Body Composition, Alters Cardiometabolic Risk, and Ameliorates Cancer-Related Indicators in Breast Cancer Patients and Survivors with Overweight/Obesity: A Systematic Review and Meta-Analysis of Randomized Controlled Trials		1
1858	40933320	10.52082/jssm.2025.645	Effect of Exercise on Immune System Markers in Cancer Patients and Survivors: A Systematic Review		1
1859	986	10.5530/ijper.57.2.44	Chemotherapy-Induced Peripheral Neuropathy		1
1860	481	10.55453/rjmm.2022.125.4.10	Evaluation of the effect of drug on physiotherapy methods on cytokines and chemokines of Covid-19 patients		1
1861	34897632	10.5603/CJ.a2021.0166	A multicenter, randomized, double-blind, placebo-controlled study to evaluate the efficacy of immunosuppression in biopsy-proven virus-negative myocarditis or inflammatory cardiomyopathy (IMPROVE-MC)		1
1862	1106	10.5603/Hem.2017.0023	Nutritional support in patients with breast cancer; Leczenie z˙ywieniowe u chorych na nowotwory piersi		1
1863	25292138	10.5604/12321966.1120611	Assessing physical activity and sedentary lifestyle behaviours for children and adolescents living in a district of Poland. What are the key determinants for improving health?		1
1864	26525495	10.5717/jenb.2015.15092812	Effect of a 12-week walking exercise program on body composition and immune cell count in patients with breast cancer who are undergoing chemotherapy			1
1865	25593731	10.5812/ircmj.19684	Nutritional and Unhealthy Behaviors in Women With and Without Breast Cancer		1
1866	1088	10.5958/0974-360X.2019.00157.4	Nebulization therapy for lung cancer		1
1867	1085	10.5958/0976-5506.2019.02561.0	Determination of cxcl12 serum levels in breast cancer women		1
1868	1136	10.5958/j.0976-5506.4.3.127	A comprehensive review on breast cancer		1
1869	1125	10.5960/dzsm.2014.136	Physiologic and molecular mechanisms linking endurance and resistance training with effects for cancer patients; Physiologische und molekulare mechanismen für die effekte von kraft- und ausdauertraining bei krebspatienten		1
1870	1110	10.5960/dzsm.2017.275	Physical training influences the immune system of breast cancer patients; Der Einfluss von körperlichem Training auf das Immunsystem von Brustkrebspatienten		1
1871	24335687	10.6004/jnccn.2013.0179	Sleep Disruption in Breast Cancer Patients and Survivors		1
1872	40302791	10.7150/jca.105352	Effects of Exercise Intensity and Time on Efficacy of Paclitaxel and Doxorubicin and Immune Microenvironment in the 4T1 Breast Cancer Model		1
1873	1132	10.7150/jca.5418	Isolation and characterization of muscle fatigue substance with anti-tumor activities		1
1874	23991944	10.7314/APJCP.2013.14.7.3993	Physical Activity and its Relation to Cancer Risk: Updating the Evidence		1
1875	33095157	10.7554/eLife.59996	Cytotoxic T-cells mediate exercise-induced reductions in tumor growth		1
1876	33647234	10.7554/eLife.63333	Estrogen receptor alpha in the brain mediates tamoxifen-induced changes in physiology in mice		1
1877	38014425	10.7570/jomes23044	Fat Biology in Triple-Negative Breast Cancer: Immune Regulation, Fibrosis, and Senescence		1
1878	33552733	10.7717/peerj.10725	Physical activity modulates mononuclear phagocytes in mammary tissue and inhibits tumor growth in mice		1
1879	39087201	10.7759/cureus.63604	Efficacy of Early Health Intervention Programs on Adverse Effects of Chemotherapy Among Women With Breast Cancer: A Randomized Controlled Trial		1
1880	28765407	10.7861/clinmedicine.17-4-322	Idiopathic inflammatory myopathies - a guide to subtypes, diagnostic approach and treatment		1
